# Supplementary material for: 5′′-(4-Nitro­benzyl­idene)-7′-(4-nitro­phen­yl)-1′′-methyl-1′,3′,5′,6′,7′,7a′-hexa­hydro­dispiro­[ace­naphthyl­ene-1,5′-pyrrolo­[1,2-c][1,3]thia­zole-6′,3′′-piperidine]-2,4′′(1H)-dione including an unknown solvate
Source: Acta Crystallogr Sect E Struct Rep Online. 2013 Jul 6;69(Pt 8):o1208–9. doi: 10.1107/S1600536813017704 (PMC3793718; doi:10.1107/S1600536813017704)
Supplement: Supplementary file 1 [file e-69-o1208-sup1.cif]

##############################################################################
#                                                                            #
# This CIF contains the data in a paper accepted for publication in          #
# Acta Crystallographica Section E. It conforms to the requirements of       #
# Notes for Authors for Acta Crystallographica Section E, and has been       #
# peer reviewed under the auspices of the IUCr Commission on Journals.       #
#                                                                            #
# Full details of the Crystallographic Information File format               #
# are given in the paper "The Crystallographic Information File (CIF):       #
# a New Standard Archive File for Crystallography" by S. R. Hall, F. H.      #
# Allen and I. D. Brown [Acta Cryst. (1991), A47, 655-685].                  #
#                                                                            #
# The current version of the core CIF dictionary is obtainable from          #
# ftp://ftp.iucr.org/pub/cif_core.dic.                                       #
#                                                                            #
# Software is freely available for graphical display of the structure(s)     #
# in this CIF. For information consult the CIF software page                 #
# http://www.iucr.org/resources/cif/software.                                #
#                                                                            #
# This file may be used for bona fide research purposes within the           #
# scientific community so long as proper attribution is given to the journal # 
# article from which it was obtained.                                        #
#                                                                            #
##############################################################################
data_global
_audit_creation_method     'WinGX routine CIF_UPDATE'
_audit_conform_dict_name     cif_core.dic
_audit_conform_dict_version     2.3
_journal_date_recd_electronic     2013-06-19
_journal_date_accepted     2013-06-27
_journal_name_full     'Acta Crystallographica, Section E'
_journal_year     2013
_journal_volume     69
_journal_issue      8
_journal_page_first     o1208
_journal_page_last     o1209
_journal_paper_category     QO
_journal_paper_doi     10.1107/S1600536813017704
_journal_coeditor_code     HB7098
_publ_contact_author_name     'Dr.P.L. Nilantha Lakshman'
_publ_contact_author_address
;
Department of Food science and Technology
University of Ruhuna
Mapalana
Kamburupitiya 81100
Sri Lanka
;
_publ_contact_author_email     'plakshmannilantha@ymail.com'
_publ_contact_author_fax     '+94-41-2292384'
_publ_contact_author_phone     '+94-41-2292200'
_publ_section_title
;\
5''-(4-Nitrobenzylidene)-7'-(4-nitrophenyl)-1''-methyl-1',3',5',6',7',7a'-\
hexahydrodispiro[acenaphthylene-1,5'-pyrrolo[1,2-<i>c</i>][1,3]thiazole-6',\
3''-piperidine]-2,4''(1<i>H</i>)-dione including an unknown solvate
;
loop_
    _publ_author_name
    _publ_author_footnote
    _publ_author_address
    'Vishnupriya, R.' .
;
Department of Physics
The Madura College,
Madurai 625 011
India
;
    'Suresh, J.' .
;
Department of Physics
The Madura College,
Madurai 625 011
India
;
    'Sivakumar, S.' .
;
Department of Organic Chemistry
School of Chemistry
Madurai Kamaraj University
Madurai 625 021
India
;
    'Kumar, R. Ranjith.' .
;
Department of Organic Chemistry
School of Chemistry
Madurai Kamaraj University
Madurai 625 021
India
;
    'Lakshman, P. L. Nilantha' .
;
Department of Food Science and Technology
University of Ruhuna
Mapalana
Kamburupitiya 81100
Sri Lanka
;
_publ_section_synopsis     .
data_I
_audit_creation_method     SHELXL-97
_chemical_name_systematic
;\
5''-(4-Nitrobenzylidene)-7'-(4-nitrophenyl)-1''-methyl-1',3',5',6',7',7a'-\
hexahydrodispiro[acenaphthylene-1,5'-pyrrolo[1,2-<i>c</i>][1,3]thiazole-6',\
3''-piperidine]-2,4''(1<i>H</i>)-dione including an unknown solvate
;
_chemical_name_common     ?
_chemical_formula_moiety     'C35 H28 N4 O6 S'
_chemical_formula_sum     'C35 H28 N4 O6 S'
_chemical_formula_iupac     'C35 H28 N4 O6 S'
_chemical_formula_weight     632.67
_chemical_melting_point     ?
_symmetry_cell_setting     triclinic
_symmetry_space_group_name_H-M     'P -1'
_symmetry_space_group_name_Hall     '-P 1'
loop_
    _symmetry_equiv_pos_as_xyz
    'x, y, z'
    '-x, -y, -z'
_cell_length_a     11.1240(5)
_cell_length_b     12.6825(5)
_cell_length_c     25.8778(11)
_cell_angle_alpha     89.823(4)
_cell_angle_beta     81.185(2)
_cell_angle_gamma     88.305(3)
_cell_volume     3606.1(3)
_cell_formula_units_Z     4
_cell_measurement_reflns_used     2000
_cell_measurement_theta_min     2
_cell_measurement_theta_max     27
_cell_measurement_temperature     293(2)
_exptl_crystal_description     block
_exptl_crystal_colour     colourless
_exptl_crystal_size_max     0.30
_exptl_crystal_size_mid     0.27
_exptl_crystal_size_min     0.25
_exptl_crystal_density_diffrn     1.165
_exptl_crystal_density_meas     ?
_exptl_crystal_density_method     'not measured'
_exptl_crystal_F_000     1320
_exptl_absorpt_coefficient_mu     0.136
_exptl_absorpt_correction_type     multi-scan
_exptl_absorpt_process_details     '(SADABS; Sheldrick, 1996)'
_exptl_absorpt_correction_T_min     0.960
_exptl_absorpt_correction_T_max     0.967
_exptl_special_details     ?
_diffrn_ambient_temperature     293(2)
_diffrn_radiation_type     MoK\a
_diffrn_radiation_wavelength     0.71073
_diffrn_radiation_source     'fine-focus sealed tube'
_diffrn_radiation_monochromator     graphite
_diffrn_measurement_device_type     'Bruker Kappa APEXII'
_diffrn_measurement_method     '\w and \f'
_diffrn_detector_area_resol_mean     0
_diffrn_reflns_number     71136
_diffrn_reflns_av_R_equivalents     0.0402
_diffrn_reflns_av_sigmaI/netI     0.0467
_diffrn_reflns_theta_min     1.59
_diffrn_reflns_theta_max     27.00
_diffrn_reflns_theta_full     27.00
_diffrn_measured_fraction_theta_max     0.994
_diffrn_measured_fraction_theta_full     0.994
_diffrn_reflns_limit_h_min     -14
_diffrn_reflns_limit_h_max     13
_diffrn_reflns_limit_k_min     -16
_diffrn_reflns_limit_k_max     16
_diffrn_reflns_limit_l_min     -32
_diffrn_reflns_limit_l_max     31
_diffrn_standards_number     0
_diffrn_standards_interval_count     0
_diffrn_standards_interval_time     0
_diffrn_standards_decay_%     0
_refine_special_details
;
Refinement of <i>F</i>^2^ against ALL reflections. The weighted <i>R</i>-factor
<i>wR</i> and goodness of fit <i>S</i> are based on <i>F</i>^2^, conventional
<i>R</i>-factors <i>R</i> are based on <i>F</i>, with <i>F</i> set to zero for
negative <i>F</i>^2^. The threshold expression of <i>F</i>^2^ >
\s(<i>F</i>^2^) is used only for calculating <i>R</i>-factors(gt) <i>etc</i>.
and is not relevant to the choice of reflections for refinement.
<i>R</i>-factors based on <i>F</i>^2^ are statistically about twice as large
as those based on <i>F</i>, and <i>R</i>- factors based on ALL data will be
even larger.
;
_reflns_number_total     15643
_reflns_number_gt     9029
_reflns_threshold_expression     I>2\s(I)
_refine_ls_structure_factor_coef     Fsqd
_refine_ls_matrix_type     full
_refine_ls_R_factor_all     0.0905
_refine_ls_R_factor_gt     0.0499
_refine_ls_wR_factor_gt     0.1302
_refine_ls_wR_factor_ref     0.1429
_refine_ls_goodness_of_fit_ref     1.023
_refine_ls_restrained_S_all     1.023
_refine_ls_number_reflns     15643
_refine_ls_number_parameters     831
_refine_ls_number_restraints     0
_refine_ls_hydrogen_treatment     constr
_refine_ls_weighting_scheme     calc
_refine_ls_weighting_details
                 'calc w=1/[\s^2^(Fo^2^)+(0.0727P)^2^] where P=(Fo^2^+2Fc^2^)/3'
_atom_sites_solution_hydrogens     geom
_atom_sites_solution_primary     direct
_atom_sites_solution_secondary     difmap
_refine_ls_shift/su_max     0.001
_refine_ls_shift/su_mean     0.000
_refine_diff_density_max     0.228
_refine_diff_density_min     -0.262
_refine_ls_extinction_method     none
_refine_ls_extinction_coef     ?
loop_
    _atom_type_symbol
    _atom_type_description
    _atom_type_scat_dispersion_real
    _atom_type_scat_dispersion_imag
    _atom_type_scat_source
    'C' 'C' 0.0033 0.0016
                         'International Tables Vol C Tables 4.2.6.8 and 6.1.1.4'
    'H' 'H' 0.0000 0.0000
                         'International Tables Vol C Tables 4.2.6.8 and 6.1.1.4'
    'N' 'N' 0.0061 0.0033
                         'International Tables Vol C Tables 4.2.6.8 and 6.1.1.4'
    'O' 'O' 0.0106 0.0060
                         'International Tables Vol C Tables 4.2.6.8 and 6.1.1.4'
    'S' 'S' 0.1246 0.1234
                         'International Tables Vol C Tables 4.2.6.8 and 6.1.1.4'
_computing_data_collection     'APEX2 (Bruker, 2004)'
_computing_cell_refinement     'SAINT (Bruker, 2004)'
_computing_data_reduction     'SAINT (Bruker, 2004)'
_computing_structure_solution     'SHELXS97 (Sheldrick, 2008)'
_computing_structure_refinement     'SHELXL97 (Sheldrick, 2008)'
_computing_molecular_graphics     'PLATON (Spek, 2009)'
_computing_publication_material     'SHELXL97 (Sheldrick, 2008)'
loop_
    _atom_site_type_symbol
    _atom_site_label
    _atom_site_fract_x
    _atom_site_fract_y
    _atom_site_fract_z
    _atom_site_U_iso_or_equiv
    _atom_site_adp_type
    _atom_site_calc_flag
    _atom_site_refinement_flags
    _atom_site_occupancy
    _atom_site_symmetry_multiplicity
    _atom_site_disorder_assembly
    _atom_site_disorder_group
    C C1A 0.87585(18) 0.70954(17) 0.29382(7) 0.0604(6) Uani d . 1 1 . .
    H H1A1 0.9184 0.7660 0.3069 0.091 Uiso calc R 1 1 . .
    H H1A2 0.8357 0.7350 0.2657 0.091 Uiso calc R 1 1 . .
    H H1A3 0.9328 0.6536 0.2813 0.091 Uiso calc R 1 1 . .
    C C1B 0.13036(19) 0.72069(19) 0.19002(8) 0.0692(6) Uani d . 1 1 . .
    H H1B1 0.0739 0.7715 0.2084 0.104 Uiso calc R 1 1 . .
    H H1B2 0.1737 0.6843 0.2144 0.104 Uiso calc R 1 1 . .
    H H1B3 0.0868 0.6709 0.1727 0.104 Uiso calc R 1 1 . .
    C C2A 0.84298(16) 0.63470(15) 0.37957(7) 0.0464(5) Uani d . 1 1 . .
    H H2A1 0.8781 0.6947 0.3943 0.056 Uiso calc R 1 1 . .
    H H2A2 0.9088 0.5848 0.3671 0.056 Uiso calc R 1 1 . .
    C C2B 0.15413(17) 0.82294(15) 0.11163(7) 0.0487(5) Uani d . 1 1 . .
    H H2B1 0.0867 0.8669 0.1285 0.058 Uiso calc R 1 1 . .
    H H2B2 0.1208 0.7680 0.0925 0.058 Uiso calc R 1 1 . .
    C C3A 0.75707(15) 0.58349(13) 0.42185(6) 0.0382(4) Uani d . 1 1 . .
    C C3B 0.23505(15) 0.88878(13) 0.07375(6) 0.0397(4) Uani d . 1 1 . .
    C C4A 0.64253(15) 0.53868(13) 0.40878(6) 0.0371(4) Uani d . 1 1 . .
    C C4B 0.34834(16) 0.93051(14) 0.08959(6) 0.0381(4) Uani d . 1 1 . .
    C C5A 0.59835(15) 0.58108(13) 0.35993(6) 0.0351(4) Uani d . 1 1 . .
    C C5B 0.39843(14) 0.87307(13) 0.13346(6) 0.0350(4) Uani d . 1 1 . .
    C C6A 0.71055(15) 0.59021(14) 0.31842(6) 0.0412(4) Uani d . 1 1 . .
    H H6A1 0.7551 0.5231 0.3142 0.049 Uiso calc R 1 1 . .
    H H6A2 0.6867 0.6099 0.2851 0.049 Uiso calc R 1 1 . .
    C C6B 0.29024(15) 0.84790(14) 0.17458(6) 0.0432(4) Uani d . 1 1 . .
    H H6B1 0.3180 0.8168 0.2051 0.052 Uiso calc R 1 1 . .
    H H6B2 0.2432 0.9119 0.1853 0.052 Uiso calc R 1 1 . .
    C C7A 0.49715(15) 0.51427(13) 0.34182(6) 0.0386(4) Uani d . 1 1 . .
    H H7A 0.4543 0.4796 0.3729 0.046 Uiso calc R 1 1 . .
    C C7B 0.49726(15) 0.93677(13) 0.15573(6) 0.0378(4) Uani d . 1 1 . .
    H H7B 0.5383 0.9791 0.1269 0.045 Uiso calc R 1 1 . .
    C C8A 0.41036(16) 0.59708(14) 0.32496(7) 0.0433(4) Uani d . 1 1 . .
    H H8A 0.4449 0.6276 0.2913 0.052 Uiso calc R 1 1 . .
    C C8B 0.58715(15) 0.85067(13) 0.16685(7) 0.0398(4) Uani d . 1 1 . .
    H H8B 0.5541 0.8101 0.1978 0.048 Uiso calc R 1 1 . .
    C C9A 0.27896(18) 0.57110(17) 0.32504(9) 0.0625(6) Uani d . 1 1 . .
    H H9A1 0.2533 0.5181 0.3512 0.075 Uiso calc R 1 1 . .
    H H9A2 0.2667 0.5451 0.2911 0.075 Uiso calc R 1 1 . .
    C C9B 0.71781(16) 0.87805(15) 0.16871(8) 0.0510(5) Uani d . 1 1 . .
    H H9B1 0.7292 0.8951 0.2041 0.061 Uiso calc R 1 1 . .
    H H9B2 0.7411 0.9378 0.1463 0.061 Uiso calc R 1 1 . .
    C C10A 0.32372(18) 0.75971(16) 0.36064(9) 0.0593(5) Uani d . 1 1 . .
    H H10A 0.3589 0.8089 0.3342 0.071 Uiso calc R 1 1 . .
    H H10B 0.2997 0.7973 0.3934 0.071 Uiso calc R 1 1 . .
    C C10B 0.68135(17) 0.70191(16) 0.11956(8) 0.0552(5) Uani d . 1 1 . .
    H H10C 0.7075 0.6754 0.0844 0.066 Uiso calc R 1 1 . .
    H H10D 0.6481 0.6445 0.1416 0.066 Uiso calc R 1 1 . .
    C C11A 0.53387(15) 0.69461(13) 0.37313(6) 0.0379(4) Uani d . 1 1 . .
    C C11B 0.46986(15) 0.76761(13) 0.11067(6) 0.0369(4) Uani d . 1 1 . .
    C C12A 0.59294(16) 0.78160(14) 0.33547(7) 0.0444(4) Uani d . 1 1 . .
    C C12B 0.41528(17) 0.66522(15) 0.13826(8) 0.0506(5) Uani d . 1 1 . .
    C C13A 0.63341(17) 0.86576(14) 0.36697(8) 0.0493(5) Uani d . 1 1 . .
    C C13B 0.37407(18) 0.59876(15) 0.09764(9) 0.0559(5) Uani d . 1 1 . .
    C C14A 0.6892(2) 0.95854(16) 0.35387(10) 0.0683(6) Uani d . 1 1 . .
    H H14A 0.7103 0.9782 0.3191 0.082 Uiso calc R 1 1 . .
    C C14B 0.3186(2) 0.50281(17) 0.09947(12) 0.0806(7) Uani d . 1 1 . .
    H H14B 0.2985 0.4670 0.1309 0.097 Uiso calc R 1 1 . .
    C C15A 0.7135(2) 1.02295(18) 0.39437(12) 0.0854(8) Uani d . 1 1 . .
    H H15A 0.7519 1.0862 0.3861 0.102 Uiso calc R 1 1 . .
    C C15B 0.2937(3) 0.4611(2) 0.05219(15) 0.0987(10) Uani d . 1 1 . .
    H H15B 0.2565 0.3963 0.0528 0.118 Uiso calc R 1 1 . .
    C C16A 0.6825(2) 0.99621(18) 0.44620(11) 0.0794(7) Uani d . 1 1 . .
    H H16A 0.6998 1.0417 0.4720 0.095 Uiso calc R 1 1 . .
    C C16B 0.3215(2) 0.5114(2) 0.00561(14) 0.0936(9) Uani d . 1 1 . .
    H H16B 0.3016 0.4807 -0.0244 0.112 Uiso calc R 1 1 . .
    C C17A 0.62507(19) 0.90061(17) 0.46055(9) 0.0609(6) Uani d . 1 1 . .
    C C17B 0.37991(19) 0.60908(17) 0.00180(10) 0.0653(6) Uani d . 1 1 . .
    C C18A 0.60165(16) 0.83738(14) 0.41950(7) 0.0458(4) Uani d . 1 1 . .
    C C18B 0.40406(16) 0.64970(14) 0.04985(8) 0.0483(5) Uani d . 1 1 . .
    C C19A 0.54073(16) 0.74210(13) 0.42631(7) 0.0399(4) Uani d . 1 1 . .
    C C19B 0.46462(15) 0.74379(13) 0.05355(7) 0.0393(4) Uani d . 1 1 . .
    C C20A 0.49753(17) 0.71036(15) 0.47580(7) 0.0497(5) Uani d . 1 1 . .
    H H20A 0.4523 0.6498 0.4816 0.060 Uiso calc R 1 1 . .
    C C20B 0.50629(17) 0.79583(15) 0.00874(7) 0.0481(5) Uani d . 1 1 . .
    H H20B 0.5517 0.8560 0.0097 0.058 Uiso calc R 1 1 . .
    C C21A 0.5228(2) 0.77132(18) 0.51814(8) 0.0652(6) Uani d . 1 1 . .
    H H21A 0.4963 0.7482 0.5520 0.078 Uiso calc R 1 1 . .
    C C21B 0.4802(2) 0.75799(19) -0.03908(8) 0.0661(6) Uani d . 1 1 . .
    H H21B 0.5063 0.7956 -0.0694 0.079 Uiso calc R 1 1 . .
    C C22A 0.5843(2) 0.86216(19) 0.51140(9) 0.0711(7) Uani d . 1 1 . .
    H H22A 0.5998 0.8995 0.5404 0.085 Uiso calc R 1 1 . .
    C C31A 0.77292(16) 0.57557(14) 0.47200(7) 0.0432(4) Uani d . 1 1 . .
    H H31A 0.7110 0.5420 0.4936 0.052 Uiso calc R 1 1 . .
    C C31B 0.21664(16) 0.91406(14) 0.02528(7) 0.0451(4) Uani d . 1 1 . .
    H H31B 0.2766 0.9558 0.0073 0.054 Uiso calc R 1 1 . .
    C C32A 0.87179(17) 0.61111(14) 0.49840(7) 0.0440(4) Uani d . 1 1 . .
    C C32B 0.12066(16) 0.88869(14) -0.00463(7) 0.0439(4) Uani d . 1 1 . .
    C C33A 0.98950(17) 0.63058(16) 0.47390(7) 0.0524(5) Uani d . 1 1 . .
    H H33A 1.0085 0.6237 0.4378 0.063 Uiso calc R 1 1 . .
    C C33B 0.14564(18) 0.90447(18) -0.05837(7) 0.0582(5) Uani d . 1 1 . .
    H H33B 0.2224 0.9267 -0.0729 0.070 Uiso calc R 1 1 . .
    C C34A 1.07798(18) 0.65980(16) 0.50214(8) 0.0558(5) Uani d . 1 1 . .
    H H34A 1.1559 0.6739 0.4853 0.067 Uiso calc R 1 1 . .
    C C34B 0.06142(19) 0.88838(19) -0.09054(8) 0.0636(6) Uani d . 1 1 . .
    H H34B 0.0796 0.9003 -0.1263 0.076 Uiso calc R 1 1 . .
    C C35A 1.05014(19) 0.66777(16) 0.55505(8) 0.0568(5) Uani d . 1 1 . .
    C C35B -0.05076(18) 0.85414(16) -0.06860(8) 0.0536(5) Uani d . 1 1 . .
    C C36A 0.9368(2) 0.6493(2) 0.58089(8) 0.0724(7) Uani d . 1 1 . .
    H H36A 0.9200 0.6551 0.6171 0.087 Uiso calc R 1 1 . .
    C C36B -0.07985(18) 0.83640(16) -0.01624(8) 0.0577(5) Uani d . 1 1 . .
    H H36B -0.1563 0.8127 -0.0023 0.069 Uiso calc R 1 1 . .
    C C37A 0.84723(19) 0.62175(18) 0.55242(8) 0.0632(6) Uani d . 1 1 . .
    H H37A 0.7691 0.6101 0.5697 0.076 Uiso calc R 1 1 . .
    C C37B 0.00563(18) 0.85414(16) 0.01576(8) 0.0550(5) Uani d . 1 1 . .
    H H37B -0.0139 0.8428 0.0516 0.066 Uiso calc R 1 1 . .
    C C71A 0.54515(16) 0.42844(14) 0.30287(7) 0.0413(4) Uani d . 1 1 . .
    C C71B 0.44803(15) 1.01252(13) 0.19966(6) 0.0394(4) Uani d . 1 1 . .
    C C72A 0.53556(19) 0.43517(16) 0.25039(7) 0.0550(5) Uani d . 1 1 . .
    H H72A 0.4968 0.4938 0.2379 0.066 Uiso calc R 1 1 . .
    C C72B 0.38829(17) 1.10487(15) 0.18855(8) 0.0501(5) Uani d . 1 1 . .
    H H72B 0.3778 1.1193 0.1542 0.060 Uiso calc R 1 1 . .
    C C73A 0.5829(2) 0.35578(18) 0.21644(8) 0.0621(6) Uani d . 1 1 . .
    H H73A 0.5751 0.3603 0.1812 0.074 Uiso calc R 1 1 . .
    C C73B 0.34393(18) 1.17594(16) 0.22747(8) 0.0562(5) Uani d . 1 1 . .
    H H73B 0.3033 1.2377 0.2197 0.067 Uiso calc R 1 1 . .
    C C74A 0.64099(18) 0.27107(16) 0.23445(8) 0.0566(5) Uani d . 1 1 . .
    C C74B 0.36056(17) 1.15436(16) 0.27766(8) 0.0527(5) Uani d . 1 1 . .
    C C75A 0.65213(19) 0.26152(15) 0.28631(8) 0.0586(5) Uani d . 1 1 . .
    H H75A 0.6922 0.2031 0.2983 0.070 Uiso calc R 1 1 . .
    C C75B 0.42004(19) 1.06533(17) 0.28988(8) 0.0599(6) Uani d . 1 1 . .
    H H75B 0.4314 1.0523 0.3242 0.072 Uiso calc R 1 1 . .
    C C76A 0.60285(18) 0.34007(14) 0.32015(8) 0.0513(5) Uani d . 1 1 . .
    H H76A 0.6084 0.3337 0.3555 0.062 Uiso calc R 1 1 . .
    C C76B 0.46353(18) 0.99430(16) 0.25079(7) 0.0537(5) Uani d . 1 1 . .
    H H76B 0.5041 0.9329 0.2591 0.064 Uiso calc R 1 1 . .
    C C22B 0.4187(2) 0.6692(2) -0.04262(9) 0.0768(7) Uani d . 1 1 . .
    H H22B 0.4018 0.6476 -0.0750 0.092 Uiso calc R 1 1 . .
    N N1A 0.78620(13) 0.67026(11) 0.33553(5) 0.0418(4) Uani d . 1 1 . .
    N N1B 0.21612(13) 0.77429(12) 0.15153(5) 0.0450(4) Uani d . 1 1 . .
    N N2A 1.1455(2) 0.69628(17) 0.58551(10) 0.0790(6) Uani d . 1 1 . .
    N N2B -0.14135(18) 0.83732(17) -0.10316(9) 0.0706(5) Uani d . 1 1 . .
    N N3A 0.40829(13) 0.67384(11) 0.36675(6) 0.0426(4) Uani d . 1 1 . .
    N N3B 0.59309(12) 0.78733(11) 0.11969(5) 0.0399(3) Uani d . 1 1 . .
    N N4A 0.69134(19) 0.18757(18) 0.19817(10) 0.0772(6) Uani d . 1 1 . .
    N N4B 0.31700(18) 1.23068(17) 0.31917(9) 0.0731(6) Uani d . 1 1 . .
    O O1A 0.58766(12) 0.47261(10) 0.43609(5) 0.0520(3) Uani d . 1 1 . .
    O O1B 0.39758(12) 1.00630(10) 0.06827(5) 0.0541(3) Uani d . 1 1 . .
    O O2A 1.12997(19) 0.6756(2) 0.63191(9) 0.1399(10) Uani d . 1 1 . .
    O O2B -0.12558(16) 0.87893(19) -0.14615(7) 0.1109(7) Uani d . 1 1 . .
    O O3A 1.23600(18) 0.73573(15) 0.56316(9) 0.1026(6) Uani d . 1 1 . .
    O O3B -0.22908(17) 0.78737(15) -0.08692(8) 0.0953(6) Uani d . 1 1 . .
    O O4A 0.59126(12) 0.78238(10) 0.28855(5) 0.0558(4) Uani d . 1 1 . .
    O O4B 0.42138(13) 0.64232(11) 0.18328(6) 0.0669(4) Uani d . 1 1 . .
    O O5A 0.66833(18) 0.18978(16) 0.15397(8) 0.1059(7) Uani d . 1 1 . .
    O O5B 0.25968(19) 1.30840(16) 0.30738(8) 0.1013(6) Uani d . 1 1 . .
    O O6A 0.7540(2) 0.11787(16) 0.21417(8) 0.1069(7) Uani d . 1 1 . .
    O O6B 0.33981(19) 1.21481(17) 0.36269(8) 0.1094(7) Uani d . 1 1 . .
    S S1A 0.19481(5) 0.69505(5) 0.34043(2) 0.07070(18) Uani d . 1 1 . .
    S S1B 0.80665(5) 0.76056(5) 0.14550(2) 0.06367(17) Uani d . 1 1 . .
loop_
    _atom_site_aniso_label
    _atom_site_aniso_U_11
    _atom_site_aniso_U_22
    _atom_site_aniso_U_33
    _atom_site_aniso_U_12
    _atom_site_aniso_U_13
    _atom_site_aniso_U_23
    C1A 0.0512(12) 0.0823(15) 0.0464(12) -0.0176(11) -0.0003(9) 0.0178(11)
    C1B 0.0558(13) 0.0995(18) 0.0534(13) -0.0258(12) -0.0078(10) 0.0315(12)
    C2A 0.0404(11) 0.0578(12) 0.0425(11) -0.0058(9) -0.0105(8) 0.0085(9)
    C2B 0.0440(11) 0.0610(12) 0.0430(11) -0.0053(9) -0.0127(9) 0.0120(9)
    C3A 0.0379(10) 0.0409(10) 0.0363(10) 0.0025(8) -0.0085(8) 0.0038(8)
    C3B 0.0401(10) 0.0432(10) 0.0366(10) 0.0035(8) -0.0089(8) 0.0039(8)
    C4A 0.0400(10) 0.0371(9) 0.0339(9) -0.0003(8) -0.0053(8) 0.0027(8)
    C4B 0.0433(10) 0.0392(10) 0.0314(9) 0.0012(8) -0.0050(8) 0.0013(8)
    C5A 0.0379(10) 0.0389(9) 0.0290(9) -0.0024(7) -0.0065(7) 0.0047(7)
    C5B 0.0351(9) 0.0396(9) 0.0303(9) -0.0018(7) -0.0050(7) 0.0058(7)
    C6A 0.0391(10) 0.0503(11) 0.0337(9) -0.0002(8) -0.0050(8) 0.0032(8)
    C6B 0.0391(10) 0.0572(11) 0.0336(10) -0.0014(9) -0.0064(8) 0.0074(8)
    C7A 0.0393(10) 0.0425(10) 0.0343(9) -0.0043(8) -0.0062(8) 0.0036(8)
    C7B 0.0414(10) 0.0409(10) 0.0318(9) -0.0030(8) -0.0074(7) 0.0034(7)
    C8A 0.0404(11) 0.0496(11) 0.0417(10) -0.0037(8) -0.0117(8) 0.0051(8)
    C8B 0.0392(10) 0.0453(10) 0.0353(10) -0.0024(8) -0.0072(8) 0.0032(8)
    C9A 0.0472(12) 0.0723(14) 0.0723(14) -0.0045(10) -0.0222(11) 0.0021(11)
    C9B 0.0445(11) 0.0598(12) 0.0513(12) -0.0056(9) -0.0146(9) 0.0001(9)
    C10A 0.0468(12) 0.0631(13) 0.0682(14) 0.0092(10) -0.0111(10) 0.0021(11)
    C10B 0.0433(11) 0.0595(12) 0.0629(13) 0.0071(10) -0.0095(10) -0.0095(10)
    C11A 0.0366(10) 0.0409(10) 0.0367(10) -0.0003(8) -0.0073(7) 0.0050(8)
    C11B 0.0381(10) 0.0370(9) 0.0366(9) -0.0053(8) -0.0080(8) 0.0060(7)
    C12A 0.0412(11) 0.0474(11) 0.0447(12) 0.0038(8) -0.0081(8) 0.0092(9)
    C12B 0.0430(11) 0.0460(11) 0.0629(14) -0.0001(9) -0.0088(10) 0.0152(10)
    C13A 0.0487(12) 0.0425(11) 0.0564(13) -0.0032(9) -0.0067(9) 0.0069(9)
    C13B 0.0471(12) 0.0384(11) 0.0829(16) -0.0047(9) -0.0116(11) 0.0029(10)
    C14A 0.0778(16) 0.0484(12) 0.0782(16) -0.0148(11) -0.0080(12) 0.0108(11)
    C14B 0.0727(17) 0.0467(13) 0.123(2) -0.0125(12) -0.0141(15) 0.0117(14)
    C15A 0.0949(19) 0.0524(14) 0.109(2) -0.0266(13) -0.0130(16) -0.0023(14)
    C15B 0.085(2) 0.0528(15) 0.163(3) -0.0200(14) -0.031(2) -0.0179(19)
    C16A 0.0856(18) 0.0629(15) 0.091(2) -0.0151(13) -0.0153(15) -0.0229(14)
    C16B 0.0790(19) 0.0742(18) 0.133(3) -0.0129(15) -0.0315(18) -0.0397(18)
    C17A 0.0572(13) 0.0565(13) 0.0689(15) -0.0021(10) -0.0087(11) -0.0160(11)
    C17B 0.0527(13) 0.0634(14) 0.0834(17) -0.0029(11) -0.0206(12) -0.0277(13)
    C18A 0.0427(11) 0.0431(10) 0.0515(12) 0.0007(8) -0.0078(9) -0.0033(9)
    C18B 0.0404(11) 0.0436(11) 0.0617(13) -0.0005(9) -0.0103(9) -0.0068(10)
    C19A 0.0397(10) 0.0420(10) 0.0378(10) 0.0029(8) -0.0061(8) 0.0010(8)
    C19B 0.0380(10) 0.0389(10) 0.0418(10) -0.0014(8) -0.0084(8) -0.0016(8)
    C20A 0.0512(12) 0.0538(11) 0.0420(11) -0.0014(9) -0.0005(9) 0.0003(9)
    C20B 0.0468(11) 0.0559(12) 0.0409(11) -0.0027(9) -0.0039(9) -0.0030(9)
    C21A 0.0663(15) 0.0847(16) 0.0420(12) 0.0004(13) -0.0002(10) -0.0082(11)
    C21B 0.0675(15) 0.0894(17) 0.0411(12) -0.0001(13) -0.0079(10) -0.0089(11)
    C22A 0.0726(16) 0.0831(17) 0.0568(15) -0.0037(13) -0.0064(12) -0.0263(13)
    C31A 0.0410(11) 0.0501(11) 0.0389(10) -0.0006(8) -0.0077(8) 0.0040(8)
    C31B 0.0430(11) 0.0529(11) 0.0395(10) 0.0005(9) -0.0075(8) 0.0064(8)
    C32A 0.0478(11) 0.0491(11) 0.0373(10) 0.0015(9) -0.0135(8) 0.0010(8)
    C32B 0.0410(11) 0.0545(11) 0.0369(10) 0.0035(9) -0.0090(8) 0.0060(8)
    C33A 0.0454(12) 0.0690(13) 0.0437(11) -0.0005(10) -0.0102(9) -0.0001(10)
    C33B 0.0441(12) 0.0905(16) 0.0409(11) -0.0071(11) -0.0086(9) 0.0071(11)
    C34A 0.0442(12) 0.0647(13) 0.0597(14) -0.0019(10) -0.0121(10) 0.0016(10)
    C34B 0.0500(13) 0.1034(18) 0.0383(11) -0.0004(12) -0.0102(10) 0.0022(11)
    C35A 0.0483(13) 0.0630(13) 0.0634(14) 0.0015(10) -0.0225(11) -0.0150(10)
    C35B 0.0484(12) 0.0630(13) 0.0533(13) 0.0027(10) -0.0213(10) 0.0023(10)
    C36A 0.0607(15) 0.1137(19) 0.0450(12) 0.0002(13) -0.0145(11) -0.0198(13)
    C36B 0.0415(12) 0.0729(14) 0.0595(14) -0.0029(10) -0.0105(10) 0.0166(11)
    C37A 0.0496(13) 0.0968(17) 0.0439(12) -0.0055(12) -0.0083(10) -0.0068(11)
    C37B 0.0474(12) 0.0749(14) 0.0428(11) 0.0025(10) -0.0081(9) 0.0130(10)
    C71A 0.0421(10) 0.0438(10) 0.0394(10) -0.0080(8) -0.0098(8) 0.0003(8)
    C71B 0.0396(10) 0.0425(10) 0.0370(10) -0.0041(8) -0.0078(8) 0.0012(8)
    C72A 0.0649(13) 0.0593(12) 0.0424(11) -0.0002(10) -0.0131(10) 0.0013(9)
    C72B 0.0521(12) 0.0522(12) 0.0473(11) 0.0052(9) -0.0134(9) -0.0006(9)
    C73A 0.0674(15) 0.0776(15) 0.0418(12) -0.0062(12) -0.0091(10) -0.0118(11)
    C73B 0.0503(12) 0.0494(12) 0.0681(14) 0.0073(9) -0.0082(10) -0.0041(10)
    C74A 0.0477(12) 0.0579(13) 0.0627(14) -0.0091(10) -0.0016(10) -0.0169(11)
    C74B 0.0458(12) 0.0564(12) 0.0545(13) -0.0036(10) -0.0027(9) -0.0165(10)
    C75A 0.0598(13) 0.0470(12) 0.0700(15) 0.0019(10) -0.0139(11) -0.0072(10)
    C75B 0.0687(14) 0.0718(15) 0.0388(11) 0.0062(12) -0.0089(10) -0.0075(10)
    C76A 0.0610(13) 0.0492(11) 0.0461(11) -0.0011(10) -0.0155(9) -0.0014(9)
    C76B 0.0666(14) 0.0543(12) 0.0407(11) 0.0096(10) -0.0114(9) -0.0024(9)
    C22B 0.0753(17) 0.103(2) 0.0538(15) 0.0009(15) -0.0166(12) -0.0275(14)
    N1A 0.0395(8) 0.0510(9) 0.0350(8) -0.0079(7) -0.0047(7) 0.0110(7)
    N1B 0.0397(9) 0.0588(10) 0.0371(8) -0.0105(7) -0.0064(7) 0.0152(7)
    N2A 0.0638(14) 0.0927(15) 0.0870(17) 0.0066(12) -0.0328(13) -0.0310(13)
    N2B 0.0539(12) 0.0891(14) 0.0738(14) 0.0004(11) -0.0263(11) 0.0032(11)
    N3A 0.0387(9) 0.0451(9) 0.0452(9) 0.0016(7) -0.0106(7) 0.0019(7)
    N3B 0.0362(8) 0.0457(8) 0.0384(8) 0.0005(7) -0.0071(6) -0.0036(7)
    N4A 0.0627(14) 0.0795(15) 0.0840(16) -0.0135(11) 0.0084(11) -0.0309(13)
    N4B 0.0649(13) 0.0738(14) 0.0754(15) -0.0028(11) 0.0064(11) -0.0255(12)
    O1A 0.0633(9) 0.0539(8) 0.0423(7) -0.0178(7) -0.0164(6) 0.0154(6)
    O1B 0.0700(9) 0.0492(8) 0.0473(8) -0.0158(7) -0.0205(7) 0.0167(6)
    O2A 0.0940(15) 0.256(3) 0.0801(14) -0.0194(17) -0.0434(12) -0.0372(17)
    O2B 0.0825(13) 0.193(2) 0.0666(12) -0.0259(13) -0.0385(10) 0.0241(13)
    O3A 0.0700(13) 0.1102(15) 0.1352(17) -0.0202(11) -0.0359(12) -0.0274(13)
    O3B 0.0745(12) 0.1022(14) 0.1211(15) -0.0273(11) -0.0493(11) 0.0252(11)
    O4A 0.0629(9) 0.0641(9) 0.0424(8) -0.0019(7) -0.0142(6) 0.0193(6)
    O4B 0.0657(10) 0.0726(10) 0.0646(10) -0.0073(8) -0.0165(8) 0.0375(8)
    O5A 0.1053(15) 0.1330(17) 0.0745(12) -0.0017(12) 0.0022(11) -0.0495(12)
    O5B 0.1089(15) 0.0783(12) 0.1069(14) 0.0171(11) 0.0114(11) -0.0293(11)
    O6A 0.1124(16) 0.0786(13) 0.1235(17) 0.0196(12) -0.0020(13) -0.0353(12)
    O6B 0.1292(17) 0.1325(17) 0.0642(12) 0.0185(13) -0.0105(11) -0.0436(12)
    S1A 0.0415(3) 0.0895(4) 0.0832(4) 0.0091(3) -0.0184(3) -0.0034(3)
    S1B 0.0408(3) 0.0819(4) 0.0697(4) 0.0081(3) -0.0144(3) -0.0131(3)
_geom_special_details
;
All e.s.d.'s (except the e.s.d. in the dihedral angle between two l.s. planes)
are estimated using the full covariance matrix. The cell e.s.d.'s are taken
into account individually in the estimation of e.s.d.'s in distances, angles
and torsion angles; correlations between e.s.d.'s in cell parameters are only
used when they are defined by crystal symmetry. An approximate (isotropic)
treatment of cell e.s.d.'s is used for estimating e.s.d.'s involving l.s.
planes.
;
loop_
    _geom_bond_atom_site_label_1
    _geom_bond_atom_site_label_2
    _geom_bond_site_symmetry_2
    _geom_bond_distance
    _geom_bond_publ_flag
    C1A N1A . 1.451(2) ?
    C1A H1A1 . 0.9600 ?
    C1A H1A2 . 0.9600 ?
    C1A H1A3 . 0.9600 ?
    C1B N1B . 1.452(2) ?
    C1B H1B1 . 0.9600 ?
    C1B H1B2 . 0.9600 ?
    C1B H1B3 . 0.9600 ?
    C2A N1A . 1.450(2) ?
    C2A C3A . 1.498(2) ?
    C2A H2A1 . 0.9700 ?
    C2A H2A2 . 0.9700 ?
    C2B N1B . 1.453(2) ?
    C2B C3B . 1.496(2) ?
    C2B H2B1 . 0.9700 ?
    C2B H2B2 . 0.9700 ?
    C3A C31A . 1.339(2) ?
    C3A C4A . 1.496(2) ?
    C3B C31B . 1.338(2) ?
    C3B C4B . 1.495(2) ?
    C4A O1A . 1.2119(19) ?
    C4A C5A . 1.516(2) ?
    C4B O1B . 1.210(2) ?
    C4B C5B . 1.515(2) ?
    C5A C6A . 1.524(2) ?
    C5A C7A . 1.557(2) ?
    C5A C11A . 1.604(2) ?
    C5B C6B . 1.520(2) ?
    C5B C7B . 1.563(2) ?
    C5B C11B . 1.602(2) ?
    C6A N1A . 1.450(2) ?
    C6A H6A1 . 0.9700 ?
    C6A H6A2 . 0.9700 ?
    C6B N1B . 1.451(2) ?
    C6B H6B1 . 0.9700 ?
    C6B H6B2 . 0.9700 ?
    C7A C8A . 1.514(2) ?
    C7A C71A . 1.515(2) ?
    C7A H7A . 0.9800 ?
    C7B C8B . 1.516(2) ?
    C7B C71B . 1.517(2) ?
    C7B H7B . 0.9800 ?
    C8A N3A . 1.454(2) ?
    C8A C9A . 1.507(3) ?
    C8A H8A . 0.9800 ?
    C8B N3B . 1.455(2) ?
    C8B C9B . 1.512(2) ?
    C8B H8B . 0.9800 ?
    C9A S1A . 1.819(2) ?
    C9A H9A1 . 0.9700 ?
    C9A H9A2 . 0.9700 ?
    C9B S1B . 1.815(2) ?
    C9B H9B1 . 0.9700 ?
    C9B H9B2 . 0.9700 ?
    C10A N3A . 1.442(2) ?
    C10A S1A . 1.818(2) ?
    C10A H10A . 0.9700 ?
    C10A H10B . 0.9700 ?
    C10B N3B . 1.440(2) ?
    C10B S1B . 1.8160(19) ?
    C10B H10C . 0.9700 ?
    C10B H10D . 0.9700 ?
    C11A N3A . 1.463(2) ?
    C11A C19A . 1.517(2) ?
    C11A C12A . 1.562(2) ?
    C11B N3B . 1.454(2) ?
    C11B C19B . 1.520(2) ?
    C11B C12B . 1.572(2) ?
    C12A O4A . 1.217(2) ?
    C12A C13A . 1.467(3) ?
    C12B O4B . 1.211(2) ?
    C12B C13B . 1.484(3) ?
    C13A C14A . 1.364(3) ?
    C13A C18A . 1.400(3) ?
    C13B C14B . 1.378(3) ?
    C13B C18B . 1.392(3) ?
    C14A C15A . 1.394(3) ?
    C14A H14A . 0.9300 ?
    C14B C15B . 1.404(4) ?
    C14B H14B . 0.9300 ?
    C15A C16A . 1.377(3) ?
    C15A H15A . 0.9300 ?
    C15B C16B . 1.359(4) ?
    C15B H15B . 0.9300 ?
    C16A C17A . 1.410(3) ?
    C16A H16A . 0.9300 ?
    C16B C17B . 1.413(3) ?
    C16B H16B . 0.9300 ?
    C17A C18A . 1.394(3) ?
    C17A C22A . 1.415(3) ?
    C17B C22B . 1.397(3) ?
    C17B C18B . 1.414(3) ?
    C18A C19A . 1.400(2) ?
    C18B C19B . 1.398(2) ?
    C19A C20A . 1.361(2) ?
    C19B C20B . 1.358(2) ?
    C20A C21A . 1.411(3) ?
    C20A H20A . 0.9300 ?
    C20B C21B . 1.403(3) ?
    C20B H20B . 0.9300 ?
    C21A C22A . 1.354(3) ?
    C21A H21A . 0.9300 ?
    C21B C22B . 1.346(3) ?
    C21B H21B . 0.9300 ?
    C22A H22A . 0.9300 ?
    C31A C32A . 1.463(2) ?
    C31A H31A . 0.9300 ?
    C31B C32B . 1.455(2) ?
    C31B H31B . 0.9300 ?
    C32A C37A . 1.389(3) ?
    C32A C33A . 1.393(3) ?
    C32B C37B . 1.390(3) ?
    C32B C33B . 1.391(3) ?
    C33A C34A . 1.372(3) ?
    C33A H33A . 0.9300 ?
    C33B C34B . 1.365(3) ?
    C33B H33B . 0.9300 ?
    C34A C35A . 1.360(3) ?
    C34A H34A . 0.9300 ?
    C34B C35B . 1.372(3) ?
    C34B H34B . 0.9300 ?
    C35A C36A . 1.360(3) ?
    C35A N2A . 1.469(3) ?
    C35B C36B . 1.364(3) ?
    C35B N2B . 1.467(3) ?
    C36A C37A . 1.380(3) ?
    C36A H36A . 0.9300 ?
    C36B C37B . 1.377(3) ?
    C36B H36B . 0.9300 ?
    C37A H37A . 0.9300 ?
    C37B H37B . 0.9300 ?
    C71A C72A . 1.381(2) ?
    C71A C76A . 1.382(2) ?
    C71B C76B . 1.378(2) ?
    C71B C72B . 1.381(2) ?
    C72A C73A . 1.377(3) ?
    C72A H72A . 0.9300 ?
    C72B C73B . 1.377(3) ?
    C72B H72B . 0.9300 ?
    C73A C74A . 1.355(3) ?
    C73A H73A . 0.9300 ?
    C73B C74B . 1.365(3) ?
    C73B H73B . 0.9300 ?
    C74A C75A . 1.371(3) ?
    C74A N4A . 1.458(3) ?
    C74B C75B . 1.353(3) ?
    C74B N4B . 1.465(3) ?
    C75A C76A . 1.373(3) ?
    C75A H75A . 0.9300 ?
    C75B C76B . 1.378(3) ?
    C75B H75B . 0.9300 ?
    C76A H76A . 0.9300 ?
    C76B H76B . 0.9300 ?
    C22B H22B . 0.9300 ?
    N2A O3A . 1.203(3) ?
    N2A O2A . 1.215(3) ?
    N2B O3B . 1.200(2) ?
    N2B O2B . 1.220(2) ?
    N4A O5A . 1.210(3) ?
    N4A O6A . 1.220(3) ?
    N4B O6B . 1.207(3) ?
    N4B O5B . 1.221(3) ?
loop_
    _geom_angle_atom_site_label_1
    _geom_angle_atom_site_label_2
    _geom_angle_atom_site_label_3
    _geom_angle_site_symmetry_1
    _geom_angle_site_symmetry_3
    _geom_angle
    _geom_angle_publ_flag
    N1A C1A H1A1 . . 109.5 ?
    N1A C1A H1A2 . . 109.5 ?
    H1A1 C1A H1A2 . . 109.5 ?
    N1A C1A H1A3 . . 109.5 ?
    H1A1 C1A H1A3 . . 109.5 ?
    H1A2 C1A H1A3 . . 109.5 ?
    N1B C1B H1B1 . . 109.5 ?
    N1B C1B H1B2 . . 109.5 ?
    H1B1 C1B H1B2 . . 109.5 ?
    N1B C1B H1B3 . . 109.5 ?
    H1B1 C1B H1B3 . . 109.5 ?
    H1B2 C1B H1B3 . . 109.5 ?
    N1A C2A C3A . . 113.67(14) ?
    N1A C2A H2A1 . . 108.8 ?
    C3A C2A H2A1 . . 108.8 ?
    N1A C2A H2A2 . . 108.8 ?
    C3A C2A H2A2 . . 108.8 ?
    H2A1 C2A H2A2 . . 107.7 ?
    N1B C2B C3B . . 113.39(14) ?
    N1B C2B H2B1 . . 108.9 ?
    C3B C2B H2B1 . . 108.9 ?
    N1B C2B H2B2 . . 108.9 ?
    C3B C2B H2B2 . . 108.9 ?
    H2B1 C2B H2B2 . . 107.7 ?
    C31A C3A C4A . . 115.76(15) ?
    C31A C3A C2A . . 125.07(16) ?
    C4A C3A C2A . . 119.16(14) ?
    C31B C3B C4B . . 115.16(16) ?
    C31B C3B C2B . . 125.78(16) ?
    C4B C3B C2B . . 119.06(14) ?
    O1A C4A C3A . . 121.60(15) ?
    O1A C4A C5A . . 121.95(15) ?
    C3A C4A C5A . . 116.45(14) ?
    O1B C4B C3B . . 121.51(15) ?
    O1B C4B C5B . . 121.76(15) ?
    C3B C4B C5B . . 116.73(15) ?
    C4A C5A C6A . . 106.64(13) ?
    C4A C5A C7A . . 113.46(13) ?
    C6A C5A C7A . . 113.25(13) ?
    C4A C5A C11A . . 108.48(12) ?
    C6A C5A C11A . . 110.76(13) ?
    C7A C5A C11A . . 104.21(12) ?
    C4B C5B C6B . . 106.88(13) ?
    C4B C5B C7B . . 112.59(13) ?
    C6B C5B C7B . . 113.10(13) ?
    C4B C5B C11B . . 109.06(13) ?
    C6B C5B C11B . . 111.25(13) ?
    C7B C5B C11B . . 103.97(12) ?
    N1A C6A C5A . . 107.80(13) ?
    N1A C6A H6A1 . . 110.1 ?
    C5A C6A H6A1 . . 110.1 ?
    N1A C6A H6A2 . . 110.1 ?
    C5A C6A H6A2 . . 110.1 ?
    H6A1 C6A H6A2 . . 108.5 ?
    N1B C6B C5B . . 107.67(13) ?
    N1B C6B H6B1 . . 110.2 ?
    C5B C6B H6B1 . . 110.2 ?
    N1B C6B H6B2 . . 110.2 ?
    C5B C6B H6B2 . . 110.2 ?
    H6B1 C6B H6B2 . . 108.5 ?
    C8A C7A C71A . . 117.52(14) ?
    C8A C7A C5A . . 103.12(13) ?
    C71A C7A C5A . . 113.92(14) ?
    C8A C7A H7A . . 107.2 ?
    C71A C7A H7A . . 107.2 ?
    C5A C7A H7A . . 107.2 ?
    C8B C7B C71B . . 117.92(14) ?
    C8B C7B C5B . . 102.36(13) ?
    C71B C7B C5B . . 114.82(14) ?
    C8B C7B H7B . . 107.0 ?
    C71B C7B H7B . . 107.0 ?
    C5B C7B H7B . . 107.0 ?
    N3A C8A C9A . . 105.06(15) ?
    N3A C8A C7A . . 100.15(13) ?
    C9A C8A C7A . . 119.57(16) ?
    N3A C8A H8A . . 110.4 ?
    C9A C8A H8A . . 110.4 ?
    C7A C8A H8A . . 110.4 ?
    N3B C8B C9B . . 104.42(14) ?
    N3B C8B C7B . . 100.06(12) ?
    C9B C8B C7B . . 119.34(15) ?
    N3B C8B H8B . . 110.7 ?
    C9B C8B H8B . . 110.7 ?
    C7B C8B H8B . . 110.7 ?
    C8A C9A S1A . . 104.85(14) ?
    C8A C9A H9A1 . . 110.8 ?
    S1A C9A H9A1 . . 110.8 ?
    C8A C9A H9A2 . . 110.8 ?
    S1A C9A H9A2 . . 110.8 ?
    H9A1 C9A H9A2 . . 108.9 ?
    C8B C9B S1B . . 104.97(12) ?
    C8B C9B H9B1 . . 110.8 ?
    S1B C9B H9B1 . . 110.8 ?
    C8B C9B H9B2 . . 110.8 ?
    S1B C9B H9B2 . . 110.8 ?
    H9B1 C9B H9B2 . . 108.8 ?
    N3A C10A S1A . . 103.77(13) ?
    N3A C10A H10A . . 111.0 ?
    S1A C10A H10A . . 111.0 ?
    N3A C10A H10B . . 111.0 ?
    S1A C10A H10B . . 111.0 ?
    H10A C10A H10B . . 109.0 ?
    N3B C10B S1B . . 104.06(12) ?
    N3B C10B H10C . . 110.9 ?
    S1B C10B H10C . . 110.9 ?
    N3B C10B H10D . . 110.9 ?
    S1B C10B H10D . . 110.9 ?
    H10C C10B H10D . . 109.0 ?
    N3A C11A C19A . . 111.57(14) ?
    N3A C11A C12A . . 113.36(13) ?
    C19A C11A C12A . . 101.75(13) ?
    N3A C11A C5A . . 101.21(12) ?
    C19A C11A C5A . . 117.74(13) ?
    C12A C11A C5A . . 111.73(13) ?
    N3B C11B C19B . . 111.98(13) ?
    N3B C11B C12B . . 113.71(14) ?
    C19B C11B C12B . . 101.67(13) ?
    N3B C11B C5B . . 101.68(12) ?
    C19B C11B C5B . . 115.73(13) ?
    C12B C11B C5B . . 112.59(13) ?
    O4A C12A C13A . . 127.13(17) ?
    O4A C12A C11A . . 123.82(16) ?
    C13A C12A C11A . . 108.54(15) ?
    O4B C12B C13B . . 127.88(18) ?
    O4B C12B C11B . . 123.96(17) ?
    C13B C12B C11B . . 107.59(16) ?
    C14A C13A C18A . . 120.52(19) ?
    C14A C13A C12A . . 132.42(19) ?
    C18A C13A C12A . . 107.05(16) ?
    C14B C13B C18B . . 119.7(2) ?
    C14B C13B C12B . . 132.8(2) ?
    C18B C13B C12B . . 107.44(16) ?
    C13A C14A C15A . . 117.8(2) ?
    C13A C14A H14A . . 121.1 ?
    C15A C14A H14A . . 121.1 ?
    C13B C14B C15B . . 117.5(3) ?
    C13B C14B H14B . . 121.2 ?
    C15B C14B H14B . . 121.2 ?
    C16A C15A C14A . . 122.4(2) ?
    C16A C15A H15A . . 118.8 ?
    C14A C15A H15A . . 118.8 ?
    C16B C15B C14B . . 122.8(2) ?
    C16B C15B H15B . . 118.6 ?
    C14B C15B H15B . . 118.6 ?
    C15A C16A C17A . . 120.7(2) ?
    C15A C16A H16A . . 119.6 ?
    C17A C16A H16A . . 119.6 ?
    C15B C16B C17B . . 121.5(3) ?
    C15B C16B H16B . . 119.2 ?
    C17B C16B H16B . . 119.2 ?
    C18A C17A C16A . . 116.0(2) ?
    C18A C17A C22A . . 115.68(19) ?
    C16A C17A C22A . . 128.3(2) ?
    C22B C17B C16B . . 129.0(2) ?
    C22B C17B C18B . . 116.23(19) ?
    C16B C17B C18B . . 114.7(3) ?
    C17A C18A C13A . . 122.60(18) ?
    C17A C18A C19A . . 123.98(19) ?
    C13A C18A C19A . . 113.37(16) ?
    C13B C18B C19B . . 113.45(17) ?
    C13B C18B C17B . . 123.68(19) ?
    C19B C18B C17B . . 122.8(2) ?
    C20A C19A C18A . . 118.58(17) ?
    C20A C19A C11A . . 132.23(16) ?
    C18A C19A C11A . . 109.16(15) ?
    C20B C19B C18B . . 118.34(17) ?
    C20B C19B C11B . . 132.19(15) ?
    C18B C19B C11B . . 109.47(15) ?
    C19A C20A C21A . . 118.58(19) ?
    C19A C20A H20A . . 120.7 ?
    C21A C20A H20A . . 120.7 ?
    C19B C20B C21B . . 119.37(18) ?
    C19B C20B H20B . . 120.3 ?
    C21B C20B H20B . . 120.3 ?
    C22A C21A C20A . . 122.6(2) ?
    C22A C21A H21A . . 118.7 ?
    C20A C21A H21A . . 118.7 ?
    C22B C21B C20B . . 122.4(2) ?
    C22B C21B H21B . . 118.8 ?
    C20B C21B H21B . . 118.8 ?
    C21A C22A C17A . . 120.5(2) ?
    C21A C22A H22A . . 119.8 ?
    C17A C22A H22A . . 119.8 ?
    C3A C31A C32A . . 130.52(17) ?
    C3A C31A H31A . . 114.7 ?
    C32A C31A H31A . . 114.7 ?
    C3B C31B C32B . . 132.21(18) ?
    C3B C31B H31B . . 113.9 ?
    C32B C31B H31B . . 113.9 ?
    C37A C32A C33A . . 117.70(16) ?
    C37A C32A C31A . . 117.09(17) ?
    C33A C32A C31A . . 125.14(16) ?
    C37B C32B C33B . . 117.44(17) ?
    C37B C32B C31B . . 126.05(16) ?
    C33B C32B C31B . . 116.47(17) ?
    C34A C33A C32A . . 121.15(18) ?
    C34A C33A H33A . . 119.4 ?
    C32A C33A H33A . . 119.4 ?
    C34B C33B C32B . . 122.27(19) ?
    C34B C33B H33B . . 118.9 ?
    C32B C33B H33B . . 118.9 ?
    C35A C34A C33A . . 119.05(19) ?
    C35A C34A H34A . . 120.5 ?
    C33A C34A H34A . . 120.5 ?
    C33B C34B C35B . . 118.15(18) ?
    C33B C34B H34B . . 120.9 ?
    C35B C34B H34B . . 120.9 ?
    C36A C35A C34A . . 122.13(18) ?
    C36A C35A N2A . . 118.7(2) ?
    C34A C35A N2A . . 119.2(2) ?
    C36B C35B C34B . . 122.09(18) ?
    C36B C35B N2B . . 119.8(2) ?
    C34B C35B N2B . . 118.10(19) ?
    C35A C36A C37A . . 118.85(19) ?
    C35A C36A H36A . . 120.6 ?
    C37A C36A H36A . . 120.6 ?
    C35B C36B C37B . . 119.07(19) ?
    C35B C36B H36B . . 120.5 ?
    C37B C36B H36B . . 120.5 ?
    C36A C37A C32A . . 121.1(2) ?
    C36A C37A H37A . . 119.4 ?
    C32A C37A H37A . . 119.4 ?
    C36B C37B C32B . . 120.98(18) ?
    C36B C37B H37B . . 119.5 ?
    C32B C37B H37B . . 119.5 ?
    C72A C71A C76A . . 118.22(17) ?
    C72A C71A C7A . . 122.83(16) ?
    C76A C71A C7A . . 118.94(15) ?
    C76B C71B C72B . . 117.98(16) ?
    C76B C71B C7B . . 122.36(16) ?
    C72B C71B C7B . . 119.64(15) ?
    C73A C72A C71A . . 120.48(19) ?
    C73A C72A H72A . . 119.8 ?
    C71A C72A H72A . . 119.8 ?
    C73B C72B C71B . . 121.05(18) ?
    C73B C72B H72B . . 119.5 ?
    C71B C72B H72B . . 119.5 ?
    C74A C73A C72A . . 119.84(19) ?
    C74A C73A H73A . . 120.1 ?
    C72A C73A H73A . . 120.1 ?
    C74B C73B C72B . . 119.02(19) ?
    C74B C73B H73B . . 120.5 ?
    C72B C73B H73B . . 120.5 ?
    C73A C74A C75A . . 121.34(18) ?
    C73A C74A N4A . . 119.5(2) ?
    C75A C74A N4A . . 119.2(2) ?
    C75B C74B C73B . . 121.55(18) ?
    C75B C74B N4B . . 118.8(2) ?
    C73B C74B N4B . . 119.6(2) ?
    C74A C75A C76A . . 118.6(2) ?
    C74A C75A H75A . . 120.7 ?
    C76A C75A H75A . . 120.7 ?
    C74B C75B C76B . . 119.11(19) ?
    C74B C75B H75B . . 120.4 ?
    C76B C75B H75B . . 120.4 ?
    C75A C76A C71A . . 121.53(18) ?
    C75A C76A H76A . . 119.2 ?
    C71A C76A H76A . . 119.2 ?
    C75B C76B C71B . . 121.29(19) ?
    C75B C76B H76B . . 119.4 ?
    C71B C76B H76B . . 119.4 ?
    C21B C22B C17B . . 120.7(2) ?
    C21B C22B H22B . . 119.7 ?
    C17B C22B H22B . . 119.7 ?
    C2A N1A C6A . . 111.74(14) ?
    C2A N1A C1A . . 111.07(14) ?
    C6A N1A C1A . . 113.39(14) ?
    C6B N1B C1B . . 113.20(14) ?
    C6B N1B C2B . . 112.52(14) ?
    C1B N1B C2B . . 110.65(15) ?
    O3A N2A O2A . . 123.5(2) ?
    O3A N2A C35A . . 118.6(2) ?
    O2A N2A C35A . . 117.8(2) ?
    O3B N2B O2B . . 123.6(2) ?
    O3B N2B C35B . . 118.4(2) ?
    O2B N2B C35B . . 117.8(2) ?
    C10A N3A C8A . . 110.40(14) ?
    C10A N3A C11A . . 120.56(14) ?
    C8A N3A C11A . . 108.50(13) ?
    C10B N3B C11B . . 120.76(14) ?
    C10B N3B C8B . . 110.51(13) ?
    C11B N3B C8B . . 108.83(13) ?
    O5A N4A O6A . . 123.0(2) ?
    O5A N4A C74A . . 118.9(2) ?
    O6A N4A C74A . . 118.1(2) ?
    O6B N4B O5B . . 123.4(2) ?
    O6B N4B C74B . . 119.2(2) ?
    O5B N4B C74B . . 117.4(2) ?
    C10A S1A C9A . . 93.73(9) ?
    C9B S1B C10B . . 93.57(8) ?
loop_
    _geom_torsion_atom_site_label_1
    _geom_torsion_atom_site_label_2
    _geom_torsion_atom_site_label_3
    _geom_torsion_atom_site_label_4
    _geom_torsion_site_symmetry_1
    _geom_torsion_site_symmetry_2
    _geom_torsion_site_symmetry_3
    _geom_torsion_site_symmetry_4
    _geom_torsion
    _geom_torsion_publ_flag
    N1A C2A C3A C31A . . . . -156.81(17) ?
    N1A C2A C3A C4A . . . . 21.9(2) ?
    N1B C2B C3B C31B . . . . 157.16(17) ?
    N1B C2B C3B C4B . . . . -22.0(2) ?
    C31A C3A C4A O1A . . . . -21.9(2) ?
    C2A C3A C4A O1A . . . . 159.25(16) ?
    C31A C3A C4A C5A . . . . 157.53(15) ?
    C2A C3A C4A C5A . . . . -21.3(2) ?
    C31B C3B C4B O1B . . . . 22.4(2) ?
    C2B C3B C4B O1B . . . . -158.36(17) ?
    C31B C3B C4B C5B . . . . -157.45(15) ?
    C2B C3B C4B C5B . . . . 21.8(2) ?
    O1A C4A C5A C6A . . . . -138.97(16) ?
    C3A C4A C5A C6A . . . . 41.59(18) ?
    O1A C4A C5A C7A . . . . -13.6(2) ?
    C3A C4A C5A C7A . . . . 166.97(13) ?
    O1A C4A C5A C11A . . . . 101.69(18) ?
    C3A C4A C5A C11A . . . . -77.74(17) ?
    O1B C4B C5B C6B . . . . 138.27(16) ?
    C3B C4B C5B C6B . . . . -41.90(18) ?
    O1B C4B C5B C7B . . . . 13.5(2) ?
    C3B C4B C5B C7B . . . . -166.67(14) ?
    O1B C4B C5B C11B . . . . -101.37(18) ?
    C3B C4B C5B C11B . . . . 78.47(17) ?
    C4A C5A C6A N1A . . . . -65.84(17) ?
    C7A C5A C6A N1A . . . . 168.66(13) ?
    C11A C5A C6A N1A . . . . 52.00(17) ?
    C4B C5B C6B N1B . . . . 65.10(17) ?
    C7B C5B C6B N1B . . . . -170.44(13) ?
    C11B C5B C6B N1B . . . . -53.86(17) ?
    C4A C5A C7A C8A . . . . 139.87(14) ?
    C6A C5A C7A C8A . . . . -98.37(16) ?
    C11A C5A C7A C8A . . . . 22.07(16) ?
    C4A C5A C7A C71A . . . . -91.65(17) ?
    C6A C5A C7A C71A . . . . 30.1(2) ?
    C11A C5A C7A C71A . . . . 150.56(14) ?
    C4B C5B C7B C8B . . . . -142.61(14) ?
    C6B C5B C7B C8B . . . . 96.09(16) ?
    C11B C5B C7B C8B . . . . -24.71(15) ?
    C4B C5B C7B C71B . . . . 88.38(17) ?
    C6B C5B C7B C71B . . . . -32.91(19) ?
    C11B C5B C7B C71B . . . . -153.71(14) ?
    C71A C7A C8A N3A . . . . -168.08(14) ?
    C5A C7A C8A N3A . . . . -41.87(16) ?
    C71A C7A C8A C9A . . . . 78.0(2) ?
    C5A C7A C8A C9A . . . . -155.76(16) ?
    C71B C7B C8B N3B . . . . 170.29(14) ?
    C5B C7B C8B N3B . . . . 43.25(15) ?
    C71B C7B C8B C9B . . . . -76.8(2) ?
    C5B C7B C8B C9B . . . . 156.20(15) ?
    N3A C8A C9A S1A . . . . 36.67(17) ?
    C7A C8A C9A S1A . . . . 147.91(14) ?
    N3B C8B C9B S1B . . . . -37.70(16) ?
    C7B C8B C9B S1B . . . . -148.29(13) ?
    C4A C5A C11A N3A . . . . -115.31(14) ?
    C6A C5A C11A N3A . . . . 127.98(13) ?
    C7A C5A C11A N3A . . . . 5.87(15) ?
    C4A C5A C11A C19A . . . . 6.54(19) ?
    C6A C5A C11A C19A . . . . -110.18(16) ?
    C7A C5A C11A C19A . . . . 127.71(15) ?
    C4A C5A C11A C12A . . . . 123.75(15) ?
    C6A C5A C11A C12A . . . . 7.03(18) ?
    C7A C5A C11A C12A . . . . -115.08(14) ?
    C4B C5B C11B N3B . . . . 117.27(14) ?
    C6B C5B C11B N3B . . . . -125.09(13) ?
    C7B C5B C11B N3B . . . . -3.05(15) ?
    C4B C5B C11B C19B . . . . -4.32(18) ?
    C6B C5B C11B C19B . . . . 113.32(15) ?
    C7B C5B C11B C19B . . . . -124.64(14) ?
    C4B C5B C11B C12B . . . . -120.67(15) ?
    C6B C5B C11B C12B . . . . -3.02(18) ?
    C7B C5B C11B C12B . . . . 119.01(14) ?
    N3A C11A C12A O4A . . . . -49.7(2) ?
    C19A C11A C12A O4A . . . . -169.64(17) ?
    C5A C11A C12A O4A . . . . 63.9(2) ?
    N3A C11A C12A C13A . . . . 122.68(16) ?
    C19A C11A C12A C13A . . . . 2.76(18) ?
    C5A C11A C12A C13A . . . . -123.73(15) ?
    N3B C11B C12B O4B . . . . 46.3(2) ?
    C19B C11B C12B O4B . . . . 166.82(18) ?
    C5B C11B C12B O4B . . . . -68.7(2) ?
    N3B C11B C12B C13B . . . . -125.69(16) ?
    C19B C11B C12B C13B . . . . -5.15(18) ?
    C5B C11B C12B C13B . . . . 119.33(15) ?
    O4A C12A C13A C14A . . . . -7.6(4) ?
    C11A C12A C13A C14A . . . . -179.7(2) ?
    O4A C12A C13A C18A . . . . 170.98(18) ?
    C11A C12A C13A C18A . . . . -1.1(2) ?
    O4B C12B C13B C14B . . . . 9.5(4) ?
    C11B C12B C13B C14B . . . . -178.9(2) ?
    O4B C12B C13B C18B . . . . -168.95(19) ?
    C11B C12B C13B C18B . . . . 2.6(2) ?
    C18A C13A C14A C15A . . . . 0.3(3) ?
    C12A C13A C14A C15A . . . . 178.7(2) ?
    C18B C13B C14B C15B . . . . -0.6(3) ?
    C12B C13B C14B C15B . . . . -178.9(2) ?
    C13A C14A C15A C16A . . . . -0.4(4) ?
    C13B C14B C15B C16B . . . . -0.2(4) ?
    C14A C15A C16A C17A . . . . 0.6(4) ?
    C14B C15B C16B C17B . . . . 1.2(5) ?
    C15A C16A C17A C18A . . . . -0.5(3) ?
    C15A C16A C17A C22A . . . . -178.1(2) ?
    C15B C16B C17B C22B . . . . 177.5(3) ?
    C15B C16B C17B C18B . . . . -1.1(4) ?
    C16A C17A C18A C13A . . . . 0.4(3) ?
    C22A C17A C18A C13A . . . . 178.31(19) ?
    C16A C17A C18A C19A . . . . -177.18(19) ?
    C22A C17A C18A C19A . . . . 0.8(3) ?
    C14A C13A C18A C17A . . . . -0.3(3) ?
    C12A C13A C18A C17A . . . . -179.05(17) ?
    C14A C13A C18A C19A . . . . 177.52(18) ?
    C12A C13A C18A C19A . . . . -1.3(2) ?
    C14B C13B C18B C19B . . . . -177.28(19) ?
    C12B C13B C18B C19B . . . . 1.4(2) ?
    C14B C13B C18B C17B . . . . 0.6(3) ?
    C12B C13B C18B C17B . . . . 179.30(18) ?
    C22B C17B C18B C13B . . . . -178.52(19) ?
    C16B C17B C18B C13B . . . . 0.3(3) ?
    C22B C17B C18B C19B . . . . -0.8(3) ?
    C16B C17B C18B C19B . . . . 177.97(19) ?
    C17A C18A C19A C20A . . . . 2.5(3) ?
    C13A C18A C19A C20A . . . . -175.29(16) ?
    C17A C18A C19A C11A . . . . -179.08(17) ?
    C13A C18A C19A C11A . . . . 3.2(2) ?
    N3A C11A C19A C20A . . . . 53.5(2) ?
    C12A C11A C19A C20A . . . . 174.70(19) ?
    C5A C11A C19A C20A . . . . -62.8(3) ?
    N3A C11A C19A C18A . . . . -124.66(15) ?
    C12A C11A C19A C18A . . . . -3.49(18) ?
    C5A C11A C19A C18A . . . . 118.97(16) ?
    C13B C18B C19B C20B . . . . 175.10(17) ?
    C17B C18B C19B C20B . . . . -2.8(3) ?
    C13B C18B C19B C11B . . . . -5.0(2) ?
    C17B C18B C19B C11B . . . . 177.08(17) ?
    N3B C11B C19B C20B . . . . -52.4(2) ?
    C12B C11B C19B C20B . . . . -174.10(19) ?
    C5B C11B C19B C20B . . . . 63.5(2) ?
    N3B C11B C19B C18B . . . . 127.78(15) ?
    C12B C11B C19B C18B . . . . 6.03(18) ?
    C5B C11B C19B C18B . . . . -116.32(16) ?
    C18A C19A C20A C21A . . . . -4.0(3) ?
    C11A C19A C20A C21A . . . . 177.93(18) ?
    C18B C19B C20B C21B . . . . 4.4(3) ?
    C11B C19B C20B C21B . . . . -175.47(18) ?
    C19A C20A C21A C22A . . . . 2.6(3) ?
    C19B C20B C21B C22B . . . . -2.5(3) ?
    C20A C21A C22A C17A . . . . 0.7(4) ?
    C18A C17A C22A C21A . . . . -2.3(3) ?
    C16A C17A C22A C21A . . . . 175.3(2) ?
    C4A C3A C31A C32A . . . . -179.26(17) ?
    C2A C3A C31A C32A . . . . -0.5(3) ?
    C4B C3B C31B C32B . . . . 179.15(18) ?
    C2B C3B C31B C32B . . . . 0.0(3) ?
    C3A C31A C32A C37A . . . . 160.6(2) ?
    C3A C31A C32A C33A . . . . -22.4(3) ?
    C3B C31B C32B C37B . . . . 18.9(3) ?
    C3B C31B C32B C33B . . . . -163.6(2) ?
    C37A C32A C33A C34A . . . . -0.3(3) ?
    C31A C32A C33A C34A . . . . -177.38(18) ?
    C37B C32B C33B C34B . . . . 0.8(3) ?
    C31B C32B C33B C34B . . . . -176.9(2) ?
    C32A C33A C34A C35A . . . . 1.2(3) ?
    C32B C33B C34B C35B . . . . -0.9(3) ?
    C33A C34A C35A C36A . . . . -1.0(3) ?
    C33A C34A C35A N2A . . . . 178.38(19) ?
    C33B C34B C35B C36B . . . . 0.2(3) ?
    C33B C34B C35B N2B . . . . 179.7(2) ?
    C34A C35A C36A C37A . . . . -0.1(4) ?
    N2A C35A C36A C37A . . . . -179.5(2) ?
    C34B C35B C36B C37B . . . . 0.5(3) ?
    N2B C35B C36B C37B . . . . -179.00(18) ?
    C35A C36A C37A C32A . . . . 1.1(4) ?
    C33A C32A C37A C36A . . . . -0.9(3) ?
    C31A C32A C37A C36A . . . . 176.4(2) ?
    C35B C36B C37B C32B . . . . -0.6(3) ?
    C33B C32B C37B C36B . . . . 0.0(3) ?
    C31B C32B C37B C36B . . . . 177.42(18) ?
    C8A C7A C71A C72A . . . . 14.7(2) ?
    C5A C7A C71A C72A . . . . -106.05(19) ?
    C8A C7A C71A C76A . . . . -166.37(16) ?
    C5A C7A C71A C76A . . . . 72.9(2) ?
    C8B C7B C71B C76B . . . . -12.5(2) ?
    C5B C7B C71B C76B . . . . 108.31(19) ?
    C8B C7B C71B C72B . . . . 165.65(16) ?
    C5B C7B C71B C72B . . . . -73.6(2) ?
    C76A C71A C72A C73A . . . . -0.3(3) ?
    C7A C71A C72A C73A . . . . 178.71(17) ?
    C76B C71B C72B C73B . . . . -0.9(3) ?
    C7B C71B C72B C73B . . . . -179.14(16) ?
    C71A C72A C73A C74A . . . . -1.0(3) ?
    C71B C72B C73B C74B . . . . 0.5(3) ?
    C72A C73A C74A C75A . . . . 1.1(3) ?
    C72A C73A C74A N4A . . . . -179.73(18) ?
    C72B C73B C74B C75B . . . . 0.4(3) ?
    C72B C73B C74B N4B . . . . 178.22(17) ?
    C73A C74A C75A C76A . . . . 0.0(3) ?
    N4A C74A C75A C76A . . . . -179.13(17) ?
    C73B C74B C75B C76B . . . . -0.8(3) ?
    N4B C74B C75B C76B . . . . -178.62(18) ?
    C74A C75A C76A C71A . . . . -1.3(3) ?
    C72A C71A C76A C75A . . . . 1.4(3) ?
    C7A C71A C76A C75A . . . . -177.58(16) ?
    C74B C75B C76B C71B . . . . 0.3(3) ?
    C72B C71B C76B C75B . . . . 0.5(3) ?
    C7B C71B C76B C75B . . . . 178.70(17) ?
    C20B C21B C22B C17B . . . . -1.3(4) ?
    C16B C17B C22B C21B . . . . -175.7(2) ?
    C18B C17B C22B C21B . . . . 2.9(3) ?
    C3A C2A N1A C6A . . . . -46.7(2) ?
    C3A C2A N1A C1A . . . . -174.37(15) ?
    C5A C6A N1A C2A . . . . 70.98(17) ?
    C5A C6A N1A C1A . . . . -162.57(15) ?
    C5B C6B N1B C1B . . . . 163.39(16) ?
    C5B C6B N1B C2B . . . . -70.25(18) ?
    C3B C2B N1B C6B . . . . 46.4(2) ?
    C3B C2B N1B C1B . . . . 174.13(16) ?
    C36A C35A N2A O3A . . . . -163.2(2) ?
    C34A C35A N2A O3A . . . . 17.4(3) ?
    C36A C35A N2A O2A . . . . 19.0(3) ?
    C34A C35A N2A O2A . . . . -160.4(2) ?
    C36B C35B N2B O3B . . . . -15.8(3) ?
    C34B C35B N2B O3B . . . . 164.7(2) ?
    C36B C35B N2B O2B . . . . 161.2(2) ?
    C34B C35B N2B O2B . . . . -18.4(3) ?
    S1A C10A N3A C8A . . . . 40.47(17) ?
    S1A C10A N3A C11A . . . . 168.26(12) ?
    C9A C8A N3A C10A . . . . -52.04(19) ?
    C7A C8A N3A C10A . . . . -176.61(14) ?
    C9A C8A N3A C11A . . . . 173.81(15) ?
    C7A C8A N3A C11A . . . . 49.25(16) ?
    C19A C11A N3A C10A . . . . 71.2(2) ?
    C12A C11A N3A C10A . . . . -43.0(2) ?
    C5A C11A N3A C10A . . . . -162.77(15) ?
    C19A C11A N3A C8A . . . . -160.18(14) ?
    C12A C11A N3A C8A . . . . 85.66(17) ?
    C5A C11A N3A C8A . . . . -34.13(16) ?
    S1B C10B N3B C11B . . . . -168.56(12) ?
    S1B C10B N3B C8B . . . . -39.99(17) ?
    C19B C11B N3B C10B . . . . -74.39(19) ?
    C12B C11B N3B C10B . . . . 40.2(2) ?
    C5B C11B N3B C10B . . . . 161.46(14) ?
    C19B C11B N3B C8B . . . . 156.29(13) ?
    C12B C11B N3B C8B . . . . -89.15(17) ?
    C5B C11B N3B C8B . . . . 32.14(16) ?
    C9B C8B N3B C10B . . . . 52.20(18) ?
    C7B C8B N3B C10B . . . . 176.23(14) ?
    C9B C8B N3B C11B . . . . -173.01(14) ?
    C7B C8B N3B C11B . . . . -48.99(16) ?
    C73A C74A N4A O5A . . . . -8.3(3) ?
    C75A C74A N4A O5A . . . . 170.9(2) ?
    C73A C74A N4A O6A . . . . 172.5(2) ?
    C75A C74A N4A O6A . . . . -8.3(3) ?
    C75B C74B N4B O6B . . . . 3.3(3) ?
    C73B C74B N4B O6B . . . . -174.6(2) ?
    C75B C74B N4B O5B . . . . -177.3(2) ?
    C73B C74B N4B O5B . . . . 4.8(3) ?
    N3A C10A S1A C9A . . . . -14.43(15) ?
    C8A C9A S1A C10A . . . . -12.82(16) ?
    C8B C9B S1B C10B . . . . 14.16(14) ?
    N3B C10B S1B C9B . . . . 13.34(14) ?
loop_
    _geom_hbond_atom_site_label_D
    _geom_hbond_atom_site_label_H
    _geom_hbond_atom_site_label_A
    _geom_hbond_site_symmetry_A
    _geom_hbond_distance_DH
    _geom_hbond_distance_HA
    _geom_hbond_distance_DA
    _geom_hbond_angle_DHA
    C8B H8B O4A . 0.98 2.47 3.270(2) 139
    C72A H72A O4B . 0.93 2.55 3.461(2) 167
    C76B H76B O4A . 0.93 2.30 3.222(2) 174
    C15B H15B O3B 2_565 0.93 2.50 3.343(3) 151
loop_
    _platon_squeeze_void_nr
    _platon_squeeze_void_average_x
    _platon_squeeze_void_average_y
    _platon_squeeze_void_average_z
    _platon_squeeze_void_volume
    _platon_squeeze_void_count_electrons
    1 0.000 -0.005 0.005 832.6 138.0
_platon_squeeze_details
; ?
;
