# Supplementary material for: 5′′-(4-Nitro­benzyl­idene)-7′-(4-nitro­phen­yl)-1′′-methyl-1′,3′,5′,6′,7′,7a′-hexa­hydro­dispiro­[ace­naphthyl­ene-1,5′-pyrrolo­[1,2-c][1,3]thia­zole-6′,3′′-piperidine]-2,4′′(1H)-dione including an unknown solvate
Source: Acta Crystallogr Sect E Struct Rep Online. 2013 Jul 6;69(Pt 8):o1208–9. doi: 10.1107/S1600536813017704 (PMC3793718; doi:10.1107/S1600536813017704)
Supplement: Supplementary file 2 [file e-69-o1208-Isup2.hkl]

#
# h,k,l, Fc-squared, Fo-squared, sigma(Fo-squared) and status flag
#
data_I
_shelx_title ' 4NO2 in P-1'
_shelx_refln_list_code          4
_shelx_F_calc_maximum      274.97
_exptl_crystal_F_000      1320.00
_reflns_d_resolution_high  0.7828
 
loop_
 _symmetry_equiv_pos_as_xyz
 'x, y, z'
 '-x, -y, -z'
 
_cell_length_a    11.1240
_cell_length_b    12.6825
_cell_length_c    25.8778
_cell_angle_alpha  89.823
_cell_angle_beta   81.185
_cell_angle_gamma  88.305
 
_shelx_F_squared_multiplier     1.000
 
loop_
 _refln_index_h
 _refln_index_k
 _refln_index_l
 _refln_F_squared_calc
 _refln_F_squared_meas
 _refln_F_squared_sigma
 _refln_observed_status
   3   0   0       76.09       30.45      6.85 o
   4   0   0     4673.92     4279.55     36.31 o
   5   0   0     1933.08     2048.01     26.67 o
   6   0   0      297.90      386.74      8.47 o
   7   0   0       53.72       45.45      4.49 o
   8   0   0        1.06        1.68      4.66 o
   9   0   0       53.88       45.84      7.00 o
  10   0   0      578.76      517.78     17.12 o
  11   0   0      517.95      526.43     19.71 o
  12   0   0        6.49       14.71     10.46 o
  13   0   0        0.29       12.88     19.51 o
  14   0   0       17.88       10.72     24.65 o
 -13   1   0        5.55        2.12     20.22 o
 -12   1   0        0.50        1.06     11.25 o
 -11   1   0        2.22        1.77     10.24 o
 -10   1   0       45.55       50.00      8.73 o
  -9   1   0        1.32        0.39      5.30 o
  -8   1   0       96.33       84.70      7.18 o
  -7   1   0      118.43      142.11      9.16 o
  -6   1   0      132.32      120.38      6.03 o
  -5   1   0      374.68      385.59     11.76 o
  -4   1   0       36.58       15.18      2.34 o
  -3   1   0      230.56      238.22      4.89 o
  -2   1   0       70.41       63.99      2.97 o
   0   1   0        3.51        0.69      0.24 o
   1   1   0       19.92       46.26      4.80 o
   2   1   0      106.81       86.58      0.93 o
   3   1   0     1001.24     1122.74     14.57 o
   4   1   0      451.90      422.71      8.63 o
   5   1   0       65.20       75.91      4.70 o
   6   1   0       12.44       15.66      3.35 o
   7   1   0       41.69       33.77      4.02 o
   8   1   0        7.24        7.10      3.82 o
   9   1   0       11.12        9.22      4.55 o
  10   1   0        0.08        1.46      6.16 o
  11   1   0        0.35        3.12      8.37 o
  12   1   0       15.63       21.42     12.44 o
  13   1   0        0.01        0.10     18.90 o
  14   1   0        0.12       29.59     40.18 o
 -13   2   0       57.57       72.76     25.34 o
 -12   2   0       65.33       66.21     18.56 o
 -11   2   0       25.53       29.07     11.47 o
 -10   2   0      411.53      375.76     16.33 o
  -9   2   0      836.86      805.20     18.41 o
  -8   2   0     1432.71     1435.62     25.07 o
  -7   2   0        6.22        1.61      4.98 o
  -6   2   0       28.87       29.97      5.82 o
  -5   2   0     1249.99     1157.51     13.93 o
  -4   2   0     2641.74     2643.75     19.11 o
  -3   2   0    62416.04    61018.22    578.73 o
  -2   2   0    19561.24    17767.31     87.57 o
  -1   2   0       81.03      458.97     76.43 o
   0   2   0    42818.75    37005.96    128.70 o
   1   2   0     2403.48     2315.49     13.37 o
   2   2   0    23961.45    26865.71    236.24 o
   3   2   0    12456.56    12140.58    118.97 o
   4   2   0     9100.81     9217.80     88.52 o
   5   2   0      969.44      926.63     19.10 o
   6   2   0     2317.71     2410.67     36.96 o
   7   2   0     2235.27     2134.02     25.57 o
   8   2   0       97.17      113.98      7.31 o
   9   2   0      218.25      208.28     10.21 o
  10   2   0        7.62       12.92      6.66 o
  11   2   0        2.14        0.50      8.76 o
  12   2   0       27.07       36.56     14.88 o
  13   2   0        2.45        0.96     13.65 o
 -13   3   0       22.38        9.40     21.60 o
 -12   3   0       19.49        4.87     15.70 o
 -11   3   0        0.00       12.78     10.53 o
 -10   3   0        0.96        1.83      8.03 o
  -9   3   0      259.83      255.73     12.63 o
  -8   3   0      245.09      236.52     11.04 o
  -7   3   0      141.15      145.03      7.51 o
  -6   3   0      491.83      516.96     13.66 o
  -5   3   0        3.57        3.65      3.83 o
  -4   3   0      840.41      952.36     13.15 o
  -3   3   0     6676.83     6752.23     61.49 o
  -2   3   0     3152.80     3098.53     33.12 o
  -1   3   0      811.17      651.56     14.21 o
   0   3   0       12.29       14.77      5.45 o
   1   3   0      340.58      321.44     18.49 o
   2   3   0      180.52      157.56     12.59 o
   3   3   0     2334.96     2258.31     16.60 o
   4   3   0     1379.80     1421.21     17.07 o
   5   3   0     3324.82     3055.41     33.29 o
   6   3   0      150.32      150.26      7.27 o
   7   3   0      112.86      112.20      6.67 o
   8   3   0      109.97      114.51      7.59 o
   9   3   0      149.50      157.00      9.70 o
  10   3   0        0.02        6.10      6.16 o
  11   3   0       19.58       27.61      8.57 o
  12   3   0        4.62       21.61     12.05 o
  13   3   0        4.61       19.63     15.71 o
 -13   4   0       67.89       65.71     21.53 o
 -12   4   0       13.15       25.98     17.38 o
 -11   4   0      111.16      129.74     21.26 o
 -10   4   0        1.30        3.28     13.45 o
  -9   4   0      893.49      860.69     23.90 o
  -8   4   0     1053.74      992.32     21.08 o
  -7   4   0       65.51       73.83      7.78 o
  -6   4   0      166.08      159.32      8.84 o
  -5   4   0     1116.42     1151.53     22.64 o
  -4   4   0     9026.09     9571.39     94.78 o
  -3   4   0     5997.39     6591.29     67.19 o
  -2   4   0     1207.55     1279.30     11.77 o
  -1   4   0    31426.43    30540.13    218.82 o
   0   4   0      677.69      605.32      5.65 o
   1   4   0       81.85       60.53      4.43 o
   2   4   0       99.95       75.51      7.94 o
   3   4   0       93.82       93.51      6.11 o
   4   4   0      795.16      945.57      9.59 o
   5   4   0     2755.61     2979.51     39.55 o
   6   4   0     8619.14     8764.15    121.59 o
   7   4   0     2745.52     2882.38     39.88 o
   8   4   0      262.24      241.27     10.30 o
   9   4   0      110.73       81.28     11.65 o
  10   4   0      122.02      127.51     11.32 o
  11   4   0        0.22        5.88      8.69 o
  12   4   0       12.61       17.77     10.73 o
  13   4   0        6.47       33.86     17.09 o
 -13   5   0      101.92      125.21     26.01 o
 -12   5   0       20.13       27.87     18.10 o
 -11   5   0       27.53       30.09     16.68 o
 -10   5   0       19.87       18.95     15.67 o
  -9   5   0      844.80      866.81     24.93 o
  -8   5   0      198.82      197.18     12.06 o
  -7   5   0       42.80       44.62      6.90 o
  -6   5   0       71.97       59.11      6.32 o
  -5   5   0      209.72      234.34     12.42 o
  -4   5   0      864.65      907.18     15.18 o
  -3   5   0     1322.35     1321.15     19.84 o
  -2   5   0      106.64      107.22      4.13 o
  -1   5   0     1009.10     1041.23     11.32 o
   0   5   0       18.14       30.33      2.69 o
   1   5   0     3874.54     3961.40     28.13 o
   2   5   0     1698.31     1507.24     22.64 o
   3   5   0      422.50      417.40      8.11 o
   4   5   0      500.72      402.85      7.35 o
   5   5   0        8.87        2.75      3.98 o
   6   5   0      112.64      121.38      7.32 o
   7   5   0      570.95      529.54     13.22 o
   8   5   0      868.71      780.80     22.42 o
   9   5   0      776.07      706.63     19.52 o
  10   5   0       22.85       16.29      8.33 o
  11   5   0        4.54        4.21      8.25 o
  12   5   0       10.10       18.02     10.43 o
  13   5   0        6.86       14.64     13.16 o
 -12   6   0       77.53       86.45     23.30 o
 -11   6   0       20.15       17.82     19.90 o
 -10   6   0       74.33       74.14     14.69 o
  -9   6   0      270.74      268.21     16.12 o
  -8   6   0       71.12       84.79     10.94 o
  -7   6   0      589.52      537.22     16.09 o
  -6   6   0       15.32       19.69      6.53 o
  -5   6   0       32.55       36.36      7.14 o
  -4   6   0     3509.57     3466.61     41.54 o
  -3   6   0      658.42      662.06     10.32 o
  -2   6   0     4881.32     4825.52     45.78 o
  -1   6   0     1073.18      990.74     13.28 o
   0   6   0      438.34      391.17      6.17 o
   1   6   0      326.63      269.27      8.51 o
   2   6   0      104.17      122.46      7.36 o
   3   6   0     1294.79     1411.91     14.61 o
   4   6   0        6.21       16.44      4.09 o
   5   6   0        0.08        4.20      4.39 o
   6   6   0      185.36      195.43      9.91 o
   7   6   0      287.67      317.48     12.51 o
   8   6   0      474.33      461.28     17.14 o
   9   6   0       20.77       12.51      8.93 o
  10   6   0        0.70        8.37      8.82 o
  11   6   0       35.25       35.78     11.26 o
  12   6   0      136.37      130.92     14.85 o
  13   6   0       27.15       33.84     16.00 o
 -12   7   0      223.82      244.30     34.06 o
 -11   7   0       33.06       21.75     14.10 o
 -10   7   0       22.68       13.07     12.09 o
  -9   7   0      420.93      414.30     25.35 o
  -8   7   0      172.17      186.90     13.99 o
  -7   7   0        5.58       10.03      7.91 o
  -6   7   0       39.53       27.15      7.62 o
  -5   7   0        3.20       12.43      4.61 o
  -4   7   0      620.18      634.47     13.14 o
  -3   7   0       12.21        9.30      3.96 o
  -2   7   0      723.94      754.54     12.74 o
  -1   7   0       89.53       96.78      4.97 o
   0   7   0        3.15        9.97      3.18 o
   1   7   0      248.23      180.64      6.05 o
   2   7   0        2.15        0.12      3.29 o
   3   7   0       99.63      120.67      9.93 o
   4   7   0      144.05      136.54      8.38 o
   5   7   0      413.97      444.61     11.91 o
   6   7   0       72.02       55.79      6.59 o
   7   7   0      232.08      234.08     11.07 o
   8   7   0     1058.83     1074.19     23.35 o
   9   7   0      273.64      274.34     17.24 o
  10   7   0      123.59      107.23     11.96 o
  11   7   0      234.30      234.31     19.82 o
  12   7   0       64.47       73.02     16.86 o
 -11   8   0        5.70       10.63     15.72 o
 -10   8   0       85.35       92.47     16.60 o
  -9   8   0        0.16        0.54     11.20 o
  -8   8   0       15.11       16.14      9.37 o
  -7   8   0       21.20       14.10      7.44 o
  -6   8   0       52.56       39.08      7.80 o
  -5   8   0      438.67      464.90     13.50 o
  -4   8   0       54.01       53.75      5.78 o
  -3   8   0      743.77      718.92     13.98 o
  -2   8   0      243.75      236.00     11.29 o
  -1   8   0        6.53        8.36      3.69 o
   0   8   0      529.48      604.87     11.35 o
   1   8   0      249.11      280.42      9.19 o
   2   8   0      124.11      125.53      6.25 o
   3   8   0      335.54      323.00     10.17 o
   4   8   0       18.55       24.93      4.91 o
   5   8   0       69.18      104.28      7.13 o
   6   8   0       32.30       33.17      7.45 o
   7   8   0      143.57      128.76     10.08 o
   8   8   0        4.02        1.37      7.30 o
   9   8   0       16.49       15.11      7.89 o
  10   8   0      130.67      134.49     15.50 o
  11   8   0       58.83       55.32     12.95 o
  12   8   0       20.54       38.94     15.08 o
 -11   9   0        5.09       23.15     32.90 o
 -10   9   0        0.74        8.39     15.29 o
  -9   9   0       12.88       11.26     11.35 o
  -8   9   0       75.71       66.73     10.95 o
  -7   9   0      232.54      251.25     16.09 o
  -6   9   0      244.78      183.98     13.80 o
  -5   9   0       18.83       12.01      7.94 o
  -4   9   0        1.32        3.90      7.11 o
  -3   9   0       84.57       81.07      6.82 o
  -2   9   0      500.60      441.96     12.12 o
  -1   9   0       87.68       81.69      7.53 o
   0   9   0     1135.51     1147.43     19.43 o
   1   9   0      509.27      488.98     11.56 o
   2   9   0      474.71      432.58     11.62 o
   3   9   0       33.19       36.87      5.89 o
   4   9   0       81.84       85.38      7.22 o
   5   9   0     1702.49     1672.35     29.97 o
   6   9   0     1211.21     1203.51     28.17 o
   7   9   0      282.84      313.52     14.89 o
   8   9   0       78.02       71.42     12.93 o
   9   9   0        0.06        4.64      8.11 o
  10   9   0      124.92      151.89     20.27 o
  11   9   0        1.24        2.37     10.65 o
 -10  10   0        6.33       15.07     21.11 o
  -9  10   0        9.25        5.12     14.06 o
  -8  10   0       40.13       61.33     15.91 o
  -7  10   0        1.87        5.06      8.68 o
  -6  10   0       62.50       75.66     10.74 o
  -5  10   0       59.26       67.03     10.71 o
  -4  10   0        1.84        5.25      8.39 o
  -3  10   0      259.00      201.23     12.69 o
  -2  10   0      872.64      829.54     28.23 o
  -1  10   0       99.36      111.53      8.38 o
   0  10   0       22.25       26.97      6.19 o
   1  10   0      149.25      169.87     10.05 o
   2  10   0        0.01        4.42      5.31 o
   3  10   0        2.39        5.77      5.94 o
   4  10   0        3.20        5.00      6.36 o
   5  10   0        0.67        5.07      7.21 o
   6  10   0       35.15       33.20      8.59 o
   7  10   0        4.58       24.54      8.56 o
   8  10   0      108.65       93.75     10.65 o
   9  10   0        9.51        7.13     10.19 o
  10  10   0        1.71        9.39     11.99 o
  11  10   0       32.03       33.37     21.22 o
 -10  11   0      119.97      109.35     46.02 o
  -9  11   0       61.72       66.39     23.47 o
  -8  11   0       41.24       37.00     16.33 o
  -7  11   0       13.57       23.23     11.31 o
  -6  11   0       34.16       53.59     12.89 o
  -5  11   0       26.08       17.57     10.60 o
  -4  11   0        8.49        7.39      8.53 o
  -3  11   0      169.08      156.97     12.72 o
  -2  11   0      132.20      133.56     15.00 o
  -1  11   0       30.06       31.42      8.09 o
   0  11   0      320.76      279.69     22.69 o
   1  11   0       50.42       57.63      8.87 o
   2  11   0      434.11      408.56     14.96 o
   3  11   0      118.07      113.52     10.15 o
   4  11   0      135.85      158.47     11.38 o
   5  11   0       73.53       58.93      9.54 o
   6  11   0      363.90      361.91     16.08 o
   7  11   0        0.06        3.60      8.20 o
   8  11   0       11.30       15.81      9.30 o
   9  11   0        4.67        9.88     11.73 o
  10  11   0       64.66       79.13     15.56 o
  -9  12   0        6.19        7.26     21.25 o
  -8  12   0       52.48       40.27     50.03 o
  -7  12   0        0.98       10.67     18.17 o
  -6  12   0        0.91        4.17     10.65 o
  -5  12   0        2.51        7.15     10.31 o
  -4  12   0        1.67        2.78      9.44 o
  -3  12   0       12.98       13.13      9.74 o
  -2  12   0        6.85        3.81      9.01 o
  -1  12   0      302.73      321.46     34.01 o
   0  12   0      194.01      229.24     15.34 o
   1  12   0        2.32       16.50      8.11 o
   2  12   0        3.90        5.77      7.57 o
   3  12   0        3.24        6.68      7.84 o
   4  12   0        0.85       10.61      8.21 o
   5  12   0       76.92       40.92      9.66 o
   6  12   0      111.28      104.65     11.27 o
   7  12   0       30.20       35.21      9.74 o
   8  12   0       15.90        9.06     11.46 o
   9  12   0        4.86        6.56     11.44 o
  -8  13   0       69.14       58.29     40.38 o
  -7  13   0        0.00        7.39     19.08 o
  -6  13   0       71.09       57.37     16.40 o
  -5  13   0       10.22       11.48     11.66 o
  -4  13   0        6.87        6.65     10.75 o
  -3  13   0      133.72      163.39     14.89 o
  -2  13   0       38.32       30.20     11.87 o
  -1  13   0       20.85       13.26      9.92 o
   0  13   0       28.11       24.80     10.57 o
   1  13   0       20.67       31.35     10.08 o
   2  13   0        8.27       16.42      9.09 o
   3  13   0       11.77       12.11      8.86 o
   4  13   0        1.89        2.34      8.18 o
   5  13   0       11.81       25.85      9.71 o
   6  13   0       29.79       25.21     10.15 o
   7  13   0       10.52       11.70      9.80 o
   8  13   0       18.71       11.97     12.47 o
  -6  14   0        1.98        5.58     19.24 o
  -5  14   0        3.97        9.79     14.02 o
  -4  14   0        8.25        7.96     13.59 o
  -3  14   0      163.73      166.64     18.86 o
  -2  14   0        1.55        2.39     10.29 o
  -1  14   0        0.45        1.40      9.62 o
   0  14   0       16.44        4.80     10.03 o
   1  14   0      155.71      159.15     15.15 o
   2  14   0      270.72      271.41     18.38 o
   3  14   0      254.58      249.59     15.71 o
   4  14   0       14.02       11.17     10.18 o
   5  14   0       37.18       42.58     11.64 o
   6  14   0       30.17       17.66     10.57 o
   7  14   0       14.08       28.66     14.80 o
  -4  15   0       53.42       22.73     14.72 o
  -3  15   0       85.87       91.64     17.50 o
  -2  15   0        8.93        3.07     12.61 o
  -1  15   0       19.19        4.16     13.01 o
   0  15   0        2.68        0.64     12.03 o
   1  15   0       64.13       52.01     15.01 o
   2  15   0       36.65       40.27     14.19 o
   3  15   0        4.52        9.36     12.60 o
   4  15   0        6.02        0.10     11.57 o
   5  15   0        8.50       15.93     15.91 o
  -1  16   0        3.43        0.10     16.77 o
   0  16   0        2.88       18.53     13.81 o
   1  16   0        4.13       13.76     13.66 o
   2  16   0        2.02        0.00     16.93 o
  -2 -16   1       17.36       43.05     36.52 o
  -1 -16   1        6.19       27.86     18.89 o
   0 -16   1       21.50       18.45     14.02 o
   1 -16   1        4.03       20.60     19.18 o
  -5 -15   1        2.74       12.01     13.28 o
  -4 -15   1        1.38        0.10     11.05 o
  -3 -15   1        0.14        1.96     13.12 o
  -2 -15   1        1.20        7.59     12.71 o
  -1 -15   1       13.83        8.08     12.54 o
   0 -15   1        1.03        2.58     11.65 o
   1 -15   1        0.50        3.47     12.37 o
   2 -15   1       17.91       22.77     15.58 o
   3 -15   1        5.53       42.78     15.16 o
   4 -15   1       42.10       54.89     22.27 o
  -7 -14   1       49.04       33.22     19.81 o
  -6 -14   1       16.23       10.99     10.65 o
  -5 -14   1        1.03        5.99      9.93 o
  -4 -14   1        2.45        9.71      9.56 o
  -3 -14   1        2.52       16.66     10.21 o
  -2 -14   1       73.04       62.57     12.66 o
  -1 -14   1       99.45       98.61     18.38 o
   0 -14   1       14.76       29.58     10.89 o
   1 -14   1        6.27        0.30      9.06 o
   2 -14   1        1.35        8.07     10.48 o
   3 -14   1      108.93      126.32     17.67 o
   4 -14   1       46.63       39.88     17.71 o
   5 -14   1        7.60        9.23     18.61 o
   6 -14   1        0.00        4.76     18.34 o
  -8 -13   1       47.20       24.13     13.14 o
  -7 -13   1       13.79       23.58     10.11 o
  -6 -13   1       37.02       39.54     10.43 o
  -5 -13   1       13.38       12.99      9.44 o
  -4 -13   1        4.21        9.54      8.78 o
  -3 -13   1        2.60       10.11      9.26 o
  -2 -13   1       15.82       22.44      9.50 o
  -1 -13   1       97.98      111.06     13.17 o
   0 -13   1       16.04       28.56     10.45 o
   1 -13   1       76.68       67.96     12.10 o
   2 -13   1        5.41        5.25      9.05 o
   3 -13   1      163.03      193.97     16.18 o
   4 -13   1        0.43        7.91     10.53 o
   5 -13   1       14.25       34.06     13.42 o
   6 -13   1       17.28       19.81     19.22 o
   7 -13   1       51.24       54.88     21.81 o
   8 -13   1       34.58       19.46     21.36 o
  -9 -12   1        5.96        9.44     11.34 o
  -8 -12   1       17.45       13.22      9.61 o
  -7 -12   1       10.77       23.10     10.73 o
  -6 -12   1       65.50       87.37     16.18 o
  -5 -12   1        1.97        5.08      8.29 o
  -4 -12   1       48.80       74.57     10.66 o
  -3 -12   1       24.50       17.58      8.06 o
  -2 -12   1       15.56        9.05      8.03 o
  -1 -12   1       87.98       84.09     11.28 o
   0 -12   1      605.08      650.51     22.61 o
   1 -12   1      328.21      304.77     17.49 o
   2 -12   1       26.14       26.09     10.00 o
   3 -12   1      145.15      152.18     14.67 o
   4 -12   1       29.33       41.42     11.58 o
   5 -12   1       44.60       39.83     14.98 o
   6 -12   1      217.12      189.41     17.66 o
   7 -12   1       37.75       28.32     38.30 o
   8 -12   1       51.78       45.75     29.39 o
   9 -12   1        7.87        1.80     19.46 o
 -10 -11   1        5.36        5.57     11.74 o
  -9 -11   1        0.56        3.13     10.89 o
  -8 -11   1        2.40        2.96      8.66 o
  -7 -11   1       12.07        5.93      8.34 o
  -6 -11   1      124.00      130.63     11.92 o
  -5 -11   1        1.51        0.97      7.23 o
  -4 -11   1       63.71       53.53     13.05 o
  -3 -11   1        0.01        3.83      6.45 o
  -2 -11   1       13.96       16.65      6.96 o
  -1 -11   1        4.02        6.27      6.70 o
   0 -11   1       16.09       24.45      7.78 o
   1 -11   1        0.05        3.56      7.09 o
   2 -11   1      580.06      584.86     19.54 o
   3 -11   1       91.16       94.40     10.93 o
   4 -11   1        0.80        5.42      8.21 o
   5 -11   1        3.03        7.62      9.11 o
   6 -11   1       82.06       65.90     12.02 o
   7 -11   1       57.19       60.18     13.68 o
   8 -11   1        5.22        3.17     14.35 o
   9 -11   1        3.33       14.67     18.99 o
  10 -11   1        2.84        7.86     20.91 o
 -11 -10   1        1.22        0.00     14.53 o
 -10 -10   1       69.02       64.23     19.07 o
  -9 -10   1        0.15        0.53     10.22 o
  -8 -10   1        9.06       13.99      8.93 o
  -7 -10   1       78.57       77.84     11.65 o
  -6 -10   1      356.99      338.91     15.36 o
  -5 -10   1       30.55       30.00      7.83 o
  -4 -10   1      383.91      340.84     15.02 o
  -3 -10   1        0.04        1.26      5.93 o
  -2 -10   1        1.66        3.73      5.94 o
  -1 -10   1       88.99      107.69      7.53 o
   0 -10   1      225.08      198.53     12.30 o
   1 -10   1        1.25        6.50      6.69 o
   2 -10   1       87.04       69.93      9.06 o
   3 -10   1       86.05       80.40      9.63 o
   4 -10   1      273.86      287.83     15.63 o
   5 -10   1      553.17      529.98     19.23 o
   6 -10   1       54.92      104.42     14.03 o
   7 -10   1        5.31        5.46      9.46 o
   8 -10   1      213.51      223.99     19.58 o
   9 -10   1       12.05       10.16     15.13 o
  10 -10   1      100.07       89.45     31.37 o
 -11  -9   1       17.34       25.08     13.07 o
 -10  -9   1       33.07       21.54     11.82 o
  -9  -9   1        0.13        1.29      8.01 o
  -8  -9   1       28.72       26.57      8.90 o
  -7  -9   1      165.97      178.47     12.25 o
  -6  -9   1      540.23      531.18     16.81 o
  -5  -9   1      193.08      214.50     11.19 o
  -4  -9   1        8.13       13.54      5.57 o
  -3  -9   1      175.94      229.32     10.47 o
  -2  -9   1       69.01       70.28      6.52 o
  -1  -9   1      218.44      219.17      8.80 o
   0  -9   1       40.94       43.70      6.52 o
   1  -9   1      132.82      141.80      7.77 o
   2  -9   1       63.86       81.67      6.16 o
   3  -9   1      836.79      798.89     16.91 o
   4  -9   1       13.54       20.22      6.57 o
   5  -9   1      164.11      152.81     12.28 o
   6  -9   1        0.03        0.54      7.91 o
   7  -9   1        3.44        3.76      8.52 o
   8  -9   1       34.81       52.28     11.29 o
   9  -9   1        3.39        9.17     12.03 o
  10  -9   1       46.31       55.54     28.94 o
  11  -9   1       56.50       44.25     18.97 o
 -12  -8   1      152.56      194.16     20.71 o
 -11  -8   1      119.56      154.89     14.52 o
 -10  -8   1        5.16       12.76     10.86 o
  -9  -8   1       40.29       42.69     13.31 o
  -8  -8   1        5.18       10.81      8.36 o
  -7  -8   1      352.50      334.36     14.31 o
  -6  -8   1      740.77      738.56     18.78 o
  -5  -8   1     1189.22     1188.61     20.86 o
  -4  -8   1       21.56       28.61      5.30 o
  -3  -8   1       18.00       24.30      5.22 o
  -2  -8   1      345.24      339.96      9.80 o
  -1  -8   1      520.31      465.17     10.21 o
   0  -8   1      543.70      483.60     10.26 o
   1  -8   1       26.49        8.52      4.20 o
   2  -8   1      452.38      451.88     10.69 o
   3  -8   1     1168.30     1195.73     18.37 o
   4  -8   1        1.30        1.02      4.17 o
   5  -8   1      288.21      321.43     17.03 o
   6  -8   1       32.31       32.59      9.85 o
   7  -8   1       85.13       77.59     10.22 o
   8  -8   1       30.43       33.71     10.02 o
   9  -8   1        2.56       10.30     11.46 o
  10  -8   1        1.26       18.94     13.49 o
  11  -8   1        6.16        1.19     14.53 o
  12  -8   1       38.87       40.50     39.04 o
 -12  -7   1       33.75       34.79     14.30 o
 -11  -7   1       29.51       49.27     11.94 o
 -10  -7   1        5.90       11.27      9.50 o
  -9  -7   1      449.91      406.52     25.50 o
  -8  -7   1       51.12       69.61     12.95 o
  -7  -7   1      459.66      434.84     14.51 o
  -6  -7   1       38.38       32.74      6.12 o
  -5  -7   1      285.99      261.87     10.49 o
  -4  -7   1      403.23      424.88     10.45 o
  -3  -7   1        1.97        3.99      3.56 o
  -2  -7   1     1012.45     1030.14     15.95 o
  -1  -7   1        6.26        5.34      2.96 o
   0  -7   1      142.01      156.18      5.06 o
   1  -7   1     3423.13     3367.55     36.24 o
   2  -7   1      400.43      330.61      8.61 o
   3  -7   1     2543.39     2472.93     29.24 o
   4  -7   1       80.42       86.66      7.59 o
   5  -7   1       16.70       14.49      4.11 o
   6  -7   1      327.62      290.44     11.92 o
   7  -7   1      212.26      218.73     11.28 o
   8  -7   1      258.60      264.41     15.33 o
   9  -7   1      193.53      168.81     17.00 o
  10  -7   1       11.29       11.12     11.42 o
  11  -7   1       14.76        7.72     13.06 o
  12  -7   1      101.49      121.17     24.68 o
 -13  -6   1        0.60        7.28     13.38 o
 -12  -6   1       44.08       48.67     14.18 o
 -11  -6   1       16.70       16.22     10.64 o
 -10  -6   1       22.55       20.65      9.74 o
  -9  -6   1        4.64        6.38      8.50 o
  -8  -6   1       33.30       52.39      9.65 o
  -7  -6   1     1343.96     1191.78     26.55 o
  -6  -6   1       41.74       27.53      5.89 o
  -5  -6   1      440.25      426.09     11.95 o
  -4  -6   1      223.44      227.53      7.85 o
  -3  -6   1     2286.38     2240.62     29.27 o
  -2  -6   1      294.89      301.18      6.30 o
  -1  -6   1      847.61      849.38     11.67 o
   0  -6   1      126.48      122.38      5.31 o
   1  -6   1     2323.63     2029.02     22.77 o
   2  -6   1      481.26      396.15      8.52 o
   3  -6   1      449.66      394.33     10.52 o
   4  -6   1      273.49      261.86     10.13 o
   5  -6   1      200.59      216.54      8.58 o
   6  -6   1       36.88       45.48      5.96 o
   7  -6   1        2.47        7.58      6.43 o
   8  -6   1      117.19      119.52     10.77 o
   9  -6   1      182.54      195.32     13.87 o
  10  -6   1       39.35       45.00     14.74 o
  11  -6   1        4.90        8.31     16.77 o
  12  -6   1        7.91       27.93     22.56 o
 -13  -5   1       43.09       33.80     14.77 o
 -12  -5   1        5.89       19.15     12.79 o
 -11  -5   1        5.06       17.44      9.26 o
 -10  -5   1        6.64        9.74      7.97 o
  -9  -5   1      444.36      450.11     16.81 o
  -8  -5   1     1162.54     1211.84     28.54 o
  -7  -5   1       50.60       59.95      6.71 o
  -6  -5   1      904.43      861.86     19.98 o
  -5  -5   1     1668.14     1776.94     23.71 o
  -4  -5   1      766.89      658.17     13.13 o
  -3  -5   1       59.21       43.40      5.38 o
  -2  -5   1     4866.05     5020.86     64.60 o
  -1  -5   1     6543.34     6858.49     46.51 o
   0  -5   1      251.21      233.05      6.95 o
   1  -5   1     1024.34      987.93     15.11 o
   2  -5   1      503.58      563.87      9.16 o
   3  -5   1     1545.05     1467.16     20.65 o
   4  -5   1     1486.37     1591.17     21.35 o
   5  -5   1      962.11     1046.60     18.26 o
   6  -5   1      158.27      141.30      7.79 o
   7  -5   1      313.15      338.83     12.10 o
   8  -5   1      864.06      781.26     20.46 o
   9  -5   1     1702.53     1629.36     34.52 o
  10  -5   1       74.01       74.42     13.65 o
  11  -5   1      305.82      328.35     30.18 o
  12  -5   1       11.69       52.65     19.96 o
  13  -5   1       41.19       35.31     33.45 o
 -13  -4   1        0.02       19.01     15.80 o
 -12  -4   1        2.23        9.83     11.67 o
 -11  -4   1        0.80        4.30      8.95 o
 -10  -4   1       35.36       36.17      8.66 o
  -9  -4   1      167.18      146.07     11.02 o
  -8  -4   1       11.36       21.19      6.33 o
  -7  -4   1      441.10      513.40     14.10 o
  -6  -4   1     2727.77     2706.24     33.67 o
  -5  -4   1     5405.74     5248.68     61.39 o
  -4  -4   1      107.07      113.96      6.30 o
  -3  -4   1      495.53      431.54      8.58 o
  -2  -4   1      371.16      346.09      6.26 o
  -1  -4   1       45.85       51.72      5.60 o
   0  -4   1      904.86      854.81     20.12 o
   1  -4   1     1157.84     1110.05      7.85 o
   2  -4   1       88.91       91.96      5.11 o
   3  -4   1      362.50      455.03      8.69 o
   4  -4   1      120.57      169.53      6.71 o
   5  -4   1       49.37       69.49      6.06 o
   6  -4   1        0.12        6.80      5.09 o
   7  -4   1       64.39       41.95      6.17 o
   8  -4   1      195.49      226.35     12.26 o
   9  -4   1      596.70      588.84     16.52 o
  10  -4   1        0.05        2.50     13.97 o
  11  -4   1       27.78       22.05     17.07 o
  12  -4   1       22.05       25.83     19.12 o
  13  -4   1       18.87       34.43     24.69 o
 -13  -3   1       10.40       22.87     16.49 o
 -12  -3   1        1.59       17.43     11.49 o
 -11  -3   1        4.69        5.14      8.42 o
 -10  -3   1      130.90      106.89      9.29 o
  -9  -3   1      140.23      145.87      9.46 o
  -8  -3   1        0.23        1.75      5.12 o
  -7  -3   1      462.95      519.78     11.74 o
  -6  -3   1      685.91      725.21     19.78 o
  -5  -3   1     6625.67     6160.88     79.96 o
  -4  -3   1    10935.15    11549.72     85.81 o
  -3  -3   1     2179.36     1948.35     17.55 o
  -2  -3   1     4398.90     4635.70    108.27 o
  -1  -3   1      130.88      141.46      8.18 o
   0  -3   1    18984.14    19627.41    120.19 o
   1  -3   1    34648.99    35576.91    296.65 o
   2  -3   1     8550.10     8823.86     54.75 o
   3  -3   1     3940.74     4207.96     45.31 o
   4  -3   1      787.28      943.92     12.36 o
   5  -3   1     3427.10     3228.97     37.61 o
   6  -3   1     8311.57     7902.31     95.46 o
   7  -3   1      739.93      828.67     15.48 o
   8  -3   1      535.66      537.78     13.57 o
   9  -3   1      808.25      779.92     20.92 o
  10  -3   1        0.41        3.01      8.50 o
  11  -3   1       28.25       18.97     11.77 o
  12  -3   1      113.40      148.23     23.59 o
  13  -3   1       36.34       49.93     24.54 o
 -13  -2   1        0.00        9.55     21.14 o
 -12  -2   1        0.04        2.35     13.27 o
 -11  -2   1        0.28        2.45      8.00 o
 -10  -2   1       12.37        9.74      6.67 o
  -9  -2   1        2.92        2.24      5.79 o
  -8  -2   1        4.51        5.08      3.95 o
  -7  -2   1       31.10       54.60      6.39 o
  -6  -2   1      356.02      327.29     11.20 o
  -5  -2   1      210.64      221.53     10.12 o
  -4  -2   1     2554.27     2476.56     24.01 o
  -3  -2   1     4234.01     4097.08     40.51 o
  -2  -2   1     8103.88     8254.00     92.86 o
  -1  -2   1     2078.94     1708.69      7.02 o
   0  -2   1     4255.41     3926.57      9.31 o
   1  -2   1      131.27       76.20      4.64 o
   2  -2   1      153.21      136.18      5.16 o
   3  -2   1      510.04      480.22     10.54 o
   4  -2   1      216.90      226.95      6.58 o
   5  -2   1      117.78       95.52      5.25 o
   6  -2   1        0.04        2.72      4.12 o
   7  -2   1       98.96       98.77      6.90 o
   8  -2   1        8.16        6.17      5.78 o
   9  -2   1      248.73      257.82     11.80 o
  10  -2   1        8.99        6.47      7.26 o
  11  -2   1       34.31       41.69     11.86 o
  12  -2   1       20.85       33.36     13.30 o
  13  -2   1        4.12        0.00     19.46 o
 -13  -1   1       16.99        2.80     20.91 o
 -12  -1   1       23.85       21.62     11.90 o
 -11  -1   1        2.73        8.02      8.21 o
 -10  -1   1      992.18      953.88     26.86 o
  -9  -1   1     1773.41     1762.89     25.23 o
  -8  -1   1      335.61      326.90     10.69 o
  -7  -1   1      251.34      234.82      6.85 o
  -6  -1   1      307.77      331.11      5.42 o
  -5  -1   1     1718.48     1919.79     13.18 o
  -4  -1   1     2951.82     2977.49     15.22 o
  -3  -1   1    12070.81    12051.55    175.42 o
  -2  -1   1     5333.66     5568.91     24.22 o
  -1  -1   1    26110.64    21620.79    229.56 o
   1  -1   1     4313.27     4240.82     21.43 o
   2  -1   1    13759.89    11560.55     30.39 o
   3  -1   1    14747.88    15601.20    183.05 o
   4  -1   1     4180.58     4608.63     26.27 o
   5  -1   1     2386.20     2430.48     37.04 o
   6  -1   1      594.14      655.73     14.04 o
   7  -1   1      118.53      145.24      8.96 o
   8  -1   1     2790.42     2712.46     41.25 o
   9  -1   1      981.31      954.44     18.80 o
  10  -1   1     1377.40     1300.29     26.43 o
  11  -1   1       82.51       99.91     15.44 o
  12  -1   1      258.02      297.68     24.01 o
  13  -1   1       61.54       77.52     25.80 o
  14  -1   1        3.13        2.14     23.34 o
 -13   0   1        1.18        0.20     19.26 o
 -12   0   1        1.21        8.00     10.52 o
 -11   0   1       18.25       22.96      9.66 o
 -10   0   1       64.77       57.69      8.73 o
  -9   0   1       12.66        5.77      5.77 o
  -8   0   1       55.81       49.64      5.77 o
  -7   0   1        0.00        4.58      4.12 o
  -6   0   1       17.62       15.54      3.89 o
  -5   0   1        4.80        6.29      3.04 o
  -4   0   1       55.50       74.71      4.69 o
  -3   0   1        1.84        1.36      2.48 o
  -2   0   1      245.17      222.31      4.68 o
  -1   0   1      313.60      185.90      7.10 o
   2   0   1      126.42      158.96      4.53 o
   3   0   1        3.74        1.78      2.47 o
   4   0   1        3.70        5.97      2.49 o
   5   0   1        0.46        0.90      2.70 o
   6   0   1        6.51        5.65      3.65 o
   7   0   1       19.64       20.42      4.33 o
   8   0   1        5.76        4.53      3.88 o
   9   0   1        0.52        5.18      4.67 o
  10   0   1       21.89       22.06      7.68 o
  11   0   1        0.61        3.56      9.06 o
  12   0   1        8.80       13.19     11.06 o
  13   0   1        0.55       27.59     25.43 o
  14   0   1        0.80        2.93     22.42 o
 -13   1   1       48.08       32.52     22.44 o
 -12   1   1       25.15       14.48     15.92 o
 -11   1   1      128.90      116.85     14.66 o
 -10   1   1      699.59      694.47     18.29 o
  -9   1   1      223.19      189.18      9.95 o
  -8   1   1      186.42      185.05     12.99 o
  -7   1   1      192.53      212.93     10.30 o
  -6   1   1      209.59      220.92      6.62 o
  -5   1   1     4122.22     4238.97     62.59 o
  -4   1   1       93.24      110.77      5.75 o
  -3   1   1    23736.88    23724.76    168.65 o
  -2   1   1    12457.59    11172.52     61.87 o
  -1   1   1      453.51       94.97     32.51 o
   0   1   1    69992.57    33944.08    163.19 o
   1   1   1     7895.61     5616.62    101.10 o
   2   1   1     1804.58     2999.67    151.53 o
   3   1   1    27749.17    28687.13    362.11 o
   4   1   1     1434.66     1366.47      9.36 o
   5   1   1     7246.56     7373.01     57.79 o
   6   1   1     1831.37     1950.95     29.68 o
   7   1   1        0.95        3.13      3.50 o
   8   1   1       53.22       61.65      5.81 o
   9   1   1        5.38        9.13      5.34 o
  10   1   1      629.92      602.70     15.79 o
  11   1   1       20.48       20.40      9.29 o
  12   1   1       52.57       52.54     15.11 o
  13   1   1        9.63       32.44     15.05 o
  14   1   1       21.50        0.40     22.21 o
 -13   2   1       32.22       11.84     21.97 o
 -12   2   1        0.30        2.64     15.70 o
 -11   2   1        0.04        7.70     10.71 o
 -10   2   1       41.15       34.69      9.17 o
  -9   2   1       15.82       18.10      6.27 o
  -8   2   1      328.92      336.82     12.76 o
  -7   2   1      151.23      153.53      8.75 o
  -6   2   1        0.63       35.96      7.31 o
  -5   2   1       61.15       51.68      3.31 o
  -4   2   1     1603.13     1745.37     15.21 o
  -3   2   1     4620.02     4789.09     60.32 o
  -2   2   1      413.99      497.49     18.45 o
  -1   2   1      312.29      271.67      4.13 o
   0   2   1     5126.22     4993.05     23.39 o
   1   2   1       26.84       30.87      1.83 o
   2   2   1     2497.16     2642.37     17.74 o
   3   2   1     2800.78     2919.79     38.60 o
   4   2   1     1962.62     1920.47     19.07 o
   5   2   1      461.96      432.87     10.01 o
   6   2   1        4.24        5.14      3.82 o
   7   2   1      170.31      164.54      6.00 o
   8   2   1       15.24       14.79      4.53 o
   9   2   1       76.83       78.91      7.59 o
  10   2   1       31.82       25.43      7.49 o
  11   2   1        5.48        3.49      8.90 o
  12   2   1        3.03        5.11      9.75 o
  13   2   1        3.12       35.03     16.36 o
  14   2   1        4.07       11.38     38.20 o
 -13   3   1        5.08        2.44     16.84 o
 -12   3   1      188.08      217.11     25.86 o
 -11   3   1        3.23       12.55     10.68 o
 -10   3   1      274.63      264.85     17.46 o
  -9   3   1      457.46      425.34     15.80 o
  -8   3   1     1180.93     1079.28     23.76 o
  -7   3   1       74.68       79.82      7.33 o
  -6   3   1     2264.91     2178.27     30.82 o
  -5   3   1     4409.07     4561.67     46.83 o
  -4   3   1     3550.35     3797.56     44.78 o
  -3   3   1    24985.03    24803.20    214.43 o
  -2   3   1     6013.40     6335.30     92.31 o
  -1   3   1    75608.95    69777.55    682.42 o
   0   3   1    27494.05    26023.01    370.93 o
   1   3   1     1085.06     1253.24     62.26 o
   2   3   1     2844.27     2639.61      6.88 o
   3   3   1     4749.50     4799.34     31.29 o
   4   3   1      333.52      345.70      6.21 o
   5   3   1     2699.32     2645.71     33.37 o
   6   3   1      261.44      315.13     12.19 o
   7   3   1      324.09      356.27      9.48 o
   8   3   1      348.49      377.08     10.46 o
   9   3   1       67.44       62.75      7.25 o
  10   3   1       68.73       72.04      9.41 o
  11   3   1        0.82        7.55      8.04 o
  12   3   1        4.70       12.28     10.53 o
  13   3   1       83.97       91.39     18.93 o
 -13   4   1        1.87        0.30     17.61 o
 -12   4   1      102.09       65.84     20.55 o
 -11   4   1      103.53      141.02     22.17 o
 -10   4   1        0.61        2.28     14.00 o
  -9   4   1      548.93      538.74     20.05 o
  -8   4   1      696.72      765.69     17.59 o
  -7   4   1      124.62      105.36      7.18 o
  -6   4   1     1291.12     1277.95     23.10 o
  -5   4   1       67.44       89.02      4.83 o
  -4   4   1     1359.84     1398.46     22.87 o
  -3   4   1     5439.75     5619.36     53.50 o
  -2   4   1        0.31        4.44      3.47 o
  -1   4   1      282.23      355.35      7.84 o
   0   4   1      130.86       96.19      3.59 o
   1   4   1        0.86       11.50      2.18 o
   2   4   1       75.93       48.27      5.90 o
   3   4   1       49.89       56.33      3.36 o
   4   4   1       18.87       12.27      3.89 o
   5   4   1      162.83      158.63      6.55 o
   6   4   1     3655.14     3537.09     41.27 o
   7   4   1     1336.05     1349.05     22.47 o
   8   4   1      145.92      131.57      8.44 o
   9   4   1      113.89       93.55      9.88 o
  10   4   1        8.36        6.97      7.94 o
  11   4   1       14.17       18.21      9.67 o
  12   4   1        0.86        2.56     11.05 o
  13   4   1        0.69        1.06     15.50 o
 -13   5   1       94.37      109.76     25.04 o
 -12   5   1        1.73       10.87     16.37 o
 -11   5   1       13.27       17.54     16.42 o
 -10   5   1      105.98      127.95     34.71 o
  -9   5   1       31.21       39.84     10.25 o
  -8   5   1      100.06      113.51     10.02 o
  -7   5   1     1546.77     1542.25     25.01 o
  -6   5   1      180.56      174.18      7.99 o
  -5   5   1        3.40        3.39      3.88 o
  -4   5   1       10.82        8.41      3.39 o
  -3   5   1     2586.47     2600.57     27.41 o
  -2   5   1      280.05      364.48      7.00 o
  -1   5   1       23.96       32.94      4.96 o
   0   5   1      658.30      787.40      7.35 o
   1   5   1      400.78      369.09      7.12 o
   2   5   1     1079.67     1185.28     16.37 o
   3   5   1     1653.23     1630.60     16.04 o
   4   5   1       44.57       55.31      4.51 o
   5   5   1      535.04      545.76     11.94 o
   6   5   1       14.66       12.26      5.29 o
   7   5   1      645.79      584.36     18.26 o
   8   5   1        0.69        3.79      7.41 o
   9   5   1      378.37      432.67     16.21 o
  10   5   1        4.02       10.82      8.39 o
  11   5   1       97.06      121.05     14.90 o
  12   5   1       42.87       62.20     11.90 o
  13   5   1        6.72       18.09     16.73 o
 -12   6   1      272.52      291.91     30.80 o
 -11   6   1       54.67       71.50     18.40 o
 -10   6   1      196.87      270.20     22.19 o
  -9   6   1       10.12       14.96      9.45 o
  -8   6   1       19.56       21.26      9.22 o
  -7   6   1      446.99      400.02     14.93 o
  -6   6   1      133.57      117.32      8.54 o
  -5   6   1      433.23      517.96     11.94 o
  -4   6   1      623.28      630.81     13.17 o
  -3   6   1      265.85      263.36      9.53 o
  -2   6   1      266.39      202.96      6.32 o
  -1   6   1      382.22      419.14      7.09 o
   0   6   1       41.29       33.58      2.96 o
   1   6   1      555.96      494.22      9.44 o
   2   6   1      170.33      173.47      8.23 o
   3   6   1      398.22      394.96      8.57 o
   4   6   1      105.07      113.06      6.41 o
   5   6   1       70.90       81.62      5.53 o
   6   6   1      749.39      707.16     14.14 o
   7   6   1      539.22      535.91     13.82 o
   8   6   1      236.73      199.50     13.54 o
   9   6   1       16.00        5.46      8.22 o
  10   6   1        4.48       13.44      9.19 o
  11   6   1       17.84       64.53     14.01 o
  12   6   1        7.74       13.05     10.51 o
  13   6   1       40.66       76.53     16.18 o
 -12   7   1        0.34        0.40     20.58 o
 -11   7   1       38.84       40.62     18.60 o
 -10   7   1       64.26       40.43     14.66 o
  -9   7   1        5.25       13.81      9.76 o
  -8   7   1      101.38      103.64     12.03 o
  -7   7   1        6.05        5.46      6.62 o
  -6   7   1       48.51       45.71      5.84 o
  -5   7   1        0.20        2.40      4.09 o
  -4   7   1     1068.28     1112.37     16.90 o
  -3   7   1     1775.89     1653.47     22.60 o
  -2   7   1     2914.33     2805.54     32.13 o
  -1   7   1     3962.05     3935.66     39.85 o
   0   7   1     1422.48     1530.14     17.43 o
   1   7   1      217.41      254.30      8.30 o
   2   7   1      121.85      126.06      7.21 o
   3   7   1      595.91      653.07     13.31 o
   4   7   1       33.81       39.22      5.16 o
   5   7   1       46.62       39.69      5.21 o
   6   7   1        2.33        2.85      4.82 o
   7   7   1      209.22      197.00     10.69 o
   8   7   1      186.58      201.32     11.42 o
   9   7   1       39.40       37.41      8.72 o
  10   7   1       19.31       21.74      9.95 o
  11   7   1       20.72       31.91     11.36 o
  12   7   1       45.92       71.38     13.25 o
 -11   8   1        0.22        9.82     15.77 o
 -10   8   1      259.25      265.47     21.08 o
  -9   8   1        1.17        9.56     11.30 o
  -8   8   1      142.84      121.98     13.78 o
  -7   8   1      133.52      127.71     12.59 o
  -6   8   1     1014.99      898.09     27.58 o
  -5   8   1      135.94      133.66      9.83 o
  -4   8   1       25.72       24.07      4.93 o
  -3   8   1      535.30      485.59     10.77 o
  -2   8   1      285.26      297.50      8.88 o
  -1   8   1       16.30       21.55      4.38 o
   0   8   1      538.04      567.00     11.00 o
   1   8   1       60.10       52.32      4.94 o
   2   8   1        7.71        7.44      4.28 o
   3   8   1      541.61      536.41     11.79 o
   4   8   1        1.31        4.02      4.42 o
   5   8   1       42.92       44.40      5.58 o
   6   8   1        1.01        3.56      5.85 o
   7   8   1        0.00        4.41      6.62 o
   8   8   1       60.49       56.94      9.30 o
   9   8   1      122.80      115.61     16.29 o
  10   8   1        4.24        4.55     10.47 o
  11   8   1        7.56        9.66     10.74 o
  12   8   1        0.90       12.53     11.72 o
 -11   9   1        9.73        8.87     21.25 o
 -10   9   1       43.98       56.88     16.72 o
  -9   9   1        1.01        0.00     12.70 o
  -8   9   1        0.02        2.68      9.20 o
  -7   9   1        9.12       12.43      9.37 o
  -6   9   1        0.57        5.37      7.27 o
  -5   9   1       42.27       34.47      7.98 o
  -4   9   1      374.49      367.52     19.19 o
  -3   9   1     1401.30     1338.23     31.42 o
  -2   9   1        7.33       12.54      5.12 o
  -1   9   1        2.92        3.43      4.76 o
   0   9   1        0.86        2.94      4.17 o
   1   9   1       60.11       65.85      5.34 o
   2   9   1       20.19       20.77      5.12 o
   3   9   1       93.62       94.21      6.56 o
   4   9   1        5.86        3.20      4.70 o
   5   9   1        1.58       12.01      6.50 o
   6   9   1       18.62       25.65      7.41 o
   7   9   1      301.59      275.55     17.03 o
   8   9   1       35.37       34.98      8.58 o
   9   9   1       17.66       15.11      8.63 o
  10   9   1        1.65       13.09     11.25 o
  11   9   1        5.93       19.96     12.22 o
 -10  10   1        6.32       31.24     21.70 o
  -9  10   1        0.02        1.98     13.70 o
  -8  10   1        9.83       14.32     11.50 o
  -7  10   1       27.07       33.85     10.93 o
  -6  10   1       14.87       16.63      9.46 o
  -5  10   1       12.61        4.10      8.38 o
  -4  10   1      933.71      932.63     24.64 o
  -3  10   1      574.01      618.55     21.70 o
  -2  10   1      109.33       99.17     10.39 o
  -1  10   1        0.58        0.64      5.38 o
   0  10   1      247.60      263.59     10.52 o
   1  10   1      341.65      361.88     12.37 o
   2  10   1      403.25      424.48     12.17 o
   3  10   1      295.56      253.76     10.65 o
   4  10   1        7.70        2.74      5.82 o
   5  10   1      790.86      747.33     20.86 o
   6  10   1      474.14      472.15     17.22 o
   7  10   1      202.05      202.55     13.16 o
   8  10   1        1.72        6.31      8.09 o
   9  10   1        0.10        6.81     10.67 o
  10  10   1       53.11       73.49     13.79 o
  11  10   1        9.23        9.63     12.55 o
  -9  11   1        1.18       28.04     21.00 o
  -8  11   1        2.96       16.79     14.82 o
  -7  11   1        0.10        0.20     10.11 o
  -6  11   1       44.44       28.19     10.85 o
  -5  11   1      109.17       99.02     12.97 o
  -4  11   1      497.24      472.66     20.32 o
  -3  11   1        9.67       14.11      8.36 o
  -2  11   1       64.73       54.19      9.01 o
  -1  11   1       44.71       37.02      8.31 o
   0  11   1       30.44       21.16      7.68 o
   1  11   1       25.96       28.89      7.50 o
   2  11   1      226.75      229.14     13.28 o
   3  11   1       18.23        7.69      6.90 o
   4  11   1       85.55       74.16      9.91 o
   5  11   1      190.84      197.37     12.70 o
   6  11   1        3.27       12.69      8.37 o
   7  11   1        4.26        8.49      8.18 o
   8  11   1       15.14       14.50      8.65 o
   9  11   1       22.80       21.77     12.16 o
  10  11   1        4.03        1.78     11.09 o
  -9  12   1       67.04       44.00     22.25 o
  -8  12   1        0.32        0.00     17.30 o
  -7  12   1       28.80       46.56     14.63 o
  -6  12   1        7.43        8.24     10.87 o
  -5  12   1       53.68       26.17     13.41 o
  -4  12   1       36.29       42.85     11.29 o
  -3  12   1       10.04       10.68      9.65 o
  -2  12   1      275.25      267.78     21.79 o
  -1  12   1      237.00      225.13     15.17 o
   0  12   1      395.76      411.74     25.55 o
   1  12   1      137.93      138.44     11.64 o
   2  12   1      372.23      354.89     15.79 o
   3  12   1      106.91      110.50     10.90 o
   4  12   1      234.29      230.24     13.92 o
   5  12   1        4.94        2.92      8.14 o
   6  12   1      246.91      291.20     20.09 o
   7  12   1       25.40       12.08      9.14 o
   8  12   1        6.36       16.29     10.50 o
   9  12   1       14.54       22.27     12.31 o
  -7  13   1        1.44        9.26     18.49 o
  -6  13   1        1.43        2.33     12.89 o
  -5  13   1        5.72        6.48     12.46 o
  -4  13   1      199.04      191.20     16.86 o
  -3  13   1       15.98       30.49     11.16 o
  -2  13   1       29.91       10.84      9.65 o
  -1  13   1      126.53      149.92     17.31 o
   0  13   1        2.36        6.31      9.29 o
   1  13   1       22.57       17.14      9.45 o
   2  13   1       10.00        8.27      8.75 o
   3  13   1       20.04       29.54      9.48 o
   4  13   1       72.09       69.20     10.93 o
   5  13   1        0.20        6.31      9.19 o
   6  13   1       12.95       16.45      9.45 o
   7  13   1       70.67       38.77     10.63 o
   8  13   1        7.76       12.97     11.99 o
  -6  14   1        9.27        0.20     17.65 o
  -5  14   1       12.49        5.58     13.46 o
  -4  14   1        0.02        1.69     13.05 o
  -3  14   1       15.45       30.79     13.76 o
  -2  14   1        3.96        3.20     10.07 o
  -1  14   1       25.63       24.96     11.29 o
   0  14   1        0.07        0.30      9.66 o
   1  14   1       13.12       16.16     10.65 o
   2  14   1        0.00        6.41      9.77 o
   3  14   1      114.26      106.84     12.75 o
   4  14   1       89.57       94.07     12.52 o
   5  14   1       29.64       20.52     10.38 o
   6  14   1        2.12       25.95     11.03 o
   7  14   1       21.08       28.63     14.88 o
  -4  15   1       20.74       18.27     14.95 o
  -3  15   1      125.66      145.54     19.04 o
  -2  15   1        7.35        6.06     12.76 o
  -1  15   1       90.31       89.55     16.16 o
   0  15   1       16.73       25.39     15.32 o
   1  15   1        6.21        9.53     12.39 o
   2  15   1        0.71        1.42     11.77 o
   3  15   1       53.20       34.61     11.42 o
   4  15   1       33.01       29.48     13.53 o
   5  15   1       10.87       11.97     11.85 o
  -1  16   1        0.12        0.59     15.81 o
   0  16   1        0.37       11.52     13.08 o
   1  16   1       54.16       93.56     17.47 o
   2  16   1       27.10       26.14     19.00 o
  -2 -16   2        0.03        0.20     33.55 o
  -1 -16   2       14.90       25.71     21.23 o
   0 -16   2        8.53       23.25     13.86 o
   1 -16   2       36.70       39.59     20.45 o
  -5 -15   2       20.00       15.69     14.41 o
  -4 -15   2        9.31        4.32     12.58 o
  -3 -15   2        1.38        5.87     12.76 o
  -2 -15   2        7.37        6.02     12.97 o
  -1 -15   2       10.98       27.69     14.08 o
   0 -15   2        2.78        0.10     11.87 o
   1 -15   2       10.86        9.31     13.45 o
   2 -15   2       17.95        5.85     13.65 o
   3 -15   2       14.44       20.70     15.12 o
   4 -15   2        0.00        0.00     18.29 o
  -7 -14   2        7.41        8.47     14.02 o
  -6 -14   2        9.25       25.56     11.33 o
  -5 -14   2       11.52       20.38     10.34 o
  -4 -14   2       40.44       34.81     11.03 o
  -3 -14   2       27.22       42.68     11.53 o
  -2 -14   2        0.23       12.36     10.63 o
  -1 -14   2       11.55       28.55     11.00 o
   0 -14   2       11.94        7.25     10.25 o
   1 -14   2        0.00        4.19     10.25 o
   2 -14   2        4.76        2.42     10.17 o
   3 -14   2       49.54       38.89     14.62 o
   4 -14   2        0.42        5.55     12.39 o
   5 -14   2       29.27       10.21     19.14 o
   6 -14   2        0.37        0.69     19.38 o
  -8 -13   2        4.57        1.30     11.73 o
  -7 -13   2       56.36       37.31     10.89 o
  -6 -13   2       11.09       10.04      9.51 o
  -5 -13   2       16.25       17.29      9.23 o
  -4 -13   2        6.19        1.55      8.13 o
  -3 -13   2       41.93       30.14      9.87 o
  -2 -13   2       56.89       64.08     11.87 o
  -1 -13   2      152.06      165.42     19.06 o
   0 -13   2       72.77       58.19     12.71 o
   1 -13   2       71.81       54.34     15.27 o
   2 -13   2        8.12       17.14     10.40 o
   3 -13   2       34.32       46.26     11.77 o
   4 -13   2       87.93       80.75     13.36 o
   5 -13   2       18.67       17.13     11.58 o
   6 -13   2       17.15       30.17     26.72 o
   7 -13   2        1.68        7.86     19.60 o
   8 -13   2       42.09       38.58     33.60 o
  -9 -12   2        0.00       10.10     12.09 o
  -8 -12   2        4.09       10.12     10.28 o
  -7 -12   2        6.37        8.73      8.99 o
  -6 -12   2       24.57       22.52      9.23 o
  -5 -12   2       75.11       39.83     10.22 o
  -4 -12   2       24.31       13.66      8.63 o
  -3 -12   2        0.36        6.66      8.48 o
  -2 -12   2       35.27       32.90      9.54 o
  -1 -12   2        3.55        4.37      8.68 o
   0 -12   2       28.20       27.51     10.04 o
   1 -12   2        0.87        6.37      8.97 o
   2 -12   2      216.43      202.08     14.63 o
   3 -12   2       23.79       24.65     10.41 o
   4 -12   2        6.07       23.42     10.45 o
   5 -12   2        7.45        8.97      9.92 o
   6 -12   2        0.36        3.99     10.52 o
   7 -12   2        1.19        2.28     14.30 o
   8 -12   2        1.63        0.59     17.32 o
   9 -12   2        0.90       11.21     21.20 o
 -10 -11   2       47.90       32.67     18.64 o
  -9 -11   2       38.31       38.14     13.46 o
  -8 -11   2       20.78       17.63      9.84 o
  -7 -11   2       56.46       53.50     10.20 o
  -6 -11   2        1.09        1.20      7.76 o
  -5 -11   2       26.65       23.52      8.88 o
  -4 -11   2       39.87       51.89      9.05 o
  -3 -11   2        3.16        5.25      6.99 o
  -2 -11   2        5.32        8.31      6.78 o
  -1 -11   2        0.39        2.24      6.75 o
   0 -11   2      360.53      329.84     15.21 o
   1 -11   2      150.51      120.75     14.27 o
   2 -11   2       40.72       25.23      8.63 o
   3 -11   2      210.40      233.92     20.47 o
   4 -11   2       94.68       83.64     15.20 o
   5 -11   2       74.46       72.03     11.76 o
   6 -11   2       37.56       41.44     10.78 o
   7 -11   2        8.94        5.60     12.94 o
   8 -11   2       53.57       43.11     19.37 o
   9 -11   2        1.62       11.20     18.47 o
  10 -11   2       55.19       72.17     25.96 o
 -11 -10   2       26.90       49.75     21.17 o
 -10 -10   2        2.77        2.84     11.98 o
  -9 -10   2        1.23        5.15      9.25 o
  -8 -10   2       95.78       89.61     11.50 o
  -7 -10   2       76.64       66.58     10.28 o
  -6 -10   2        6.69       20.44      8.47 o
  -5 -10   2        0.48        1.14      6.38 o
  -4 -10   2       22.63        8.52      6.56 o
  -3 -10   2       25.37       17.25      7.51 o
  -2 -10   2       18.02       13.76      6.13 o
  -1 -10   2      104.56      127.96     10.50 o
   0 -10   2       20.25       32.09      7.48 o
   1 -10   2       50.72       58.07      8.38 o
   2 -10   2      263.73      271.78     21.95 o
   3 -10   2        0.21        1.92      7.20 o
   4 -10   2      355.40      350.21     17.76 o
   5 -10   2       76.98       94.93     12.40 o
   6 -10   2        0.95        1.95      8.25 o
   7 -10   2        2.37        4.23      8.71 o
   8 -10   2        8.01        4.75     12.04 o
   9 -10   2       10.37        0.99     14.47 o
  10 -10   2        0.49        7.22     16.27 o
 -11  -9   2        2.69        0.99     14.56 o
 -10  -9   2       83.23       58.60     13.83 o
  -9  -9   2        2.43        1.89      8.42 o
  -8  -9   2        2.28       10.88      8.46 o
  -7  -9   2      247.37      242.42     12.67 o
  -6  -9   2      744.22      661.39     18.75 o
  -5  -9   2       21.45       19.03      7.05 o
  -4  -9   2     1104.03     1025.98     21.25 o
  -3  -9   2      201.58      209.47      9.91 o
  -2  -9   2       11.00        5.83      5.08 o
  -1  -9   2       30.75       32.79      5.15 o
   0  -9   2      623.52      606.74     13.31 o
   1  -9   2      149.29      137.37      7.84 o
   2  -9   2      222.07      208.01     14.41 o
   3  -9   2      201.89      204.53      9.56 o
   4  -9   2       98.70      111.16      9.10 o
   5  -9   2     1493.43     1339.25     29.61 o
   6  -9   2       42.26       16.76      8.89 o
   7  -9   2        3.80        7.24      8.91 o
   8  -9   2      268.45      243.77     18.10 o
   9  -9   2       22.97       26.65     12.74 o
  10  -9   2      241.49      267.24     22.54 o
  11  -9   2       50.65      101.97     21.41 o
 -12  -8   2        0.27        0.42     13.35 o
 -11  -8   2        1.39       19.17     11.35 o
 -10  -8   2        7.89        3.73     10.82 o
  -9  -8   2       45.01       29.43      9.45 o
  -8  -8   2       31.56       32.81      8.51 o
  -7  -8   2       33.57       39.18      8.66 o
  -6  -8   2       54.79       57.21      8.19 o
  -5  -8   2       44.37       50.95      6.88 o
  -4  -8   2       11.10       14.50      4.99 o
  -3  -8   2       88.01       91.75      5.53 o
  -2  -8   2      368.32      391.59      9.57 o
  -1  -8   2      245.16      275.97      8.46 o
   0  -8   2     1809.95     1910.33     24.52 o
   1  -8   2       11.32       14.27      4.77 o
   2  -8   2     1787.24     1764.88     24.64 o
   3  -8   2        1.44        6.21      4.72 o
   4  -8   2        6.11        1.77      4.53 o
   5  -8   2      117.24      116.84     12.12 o
   6  -8   2        4.86        0.50      5.93 o
   7  -8   2       29.31       14.88      8.71 o
   8  -8   2       91.61       79.60     10.82 o
   9  -8   2        0.00        1.96     11.11 o
  10  -8   2       93.73       86.42     15.96 o
  11  -8   2       14.08       20.26     14.50 o
  12  -8   2       45.02       20.58     23.28 o
 -12  -7   2        0.36       11.75     13.01 o
 -11  -7   2       61.68       45.89     11.86 o
 -10  -7   2      209.22      191.56     16.36 o
  -9  -7   2      251.31      274.92     16.62 o
  -8  -7   2       17.00       31.31      9.50 o
  -7  -7   2      465.95      468.90     17.38 o
  -6  -7   2       45.47       36.09      5.85 o
  -5  -7   2      351.66      360.01     10.92 o
  -4  -7   2      328.79      297.87      9.58 o
  -3  -7   2      377.71      395.47      9.15 o
  -2  -7   2      647.90      670.38     13.91 o
  -1  -7   2       16.26       18.25      3.98 o
   0  -7   2       38.94       42.22      4.21 o
   1  -7   2      194.73      182.03     10.30 o
   2  -7   2       77.79       48.08      4.91 o
   3  -7   2     1173.91     1167.09     20.01 o
   4  -7   2        4.24        4.68      4.23 o
   5  -7   2      874.50      815.09     16.77 o
   6  -7   2       63.70       48.30      6.55 o
   7  -7   2      173.10      200.39     11.56 o
   8  -7   2       65.04       74.96     11.06 o
   9  -7   2       62.06       46.44     12.56 o
  10  -7   2      108.28      113.16     16.23 o
  11  -7   2       41.66       89.54     16.93 o
  12  -7   2        1.19       12.33     18.63 o
 -13  -6   2        0.49       23.89     22.23 o
 -12  -6   2      204.14      238.10     20.26 o
 -11  -6   2       62.92       79.64     12.13 o
 -10  -6   2        0.07        3.57      8.42 o
  -9  -6   2      396.55      360.35     17.58 o
  -8  -6   2        3.09        5.69      8.71 o
  -7  -6   2     2125.11     2165.82     36.52 o
  -6  -6   2      148.31      157.62      8.17 o
  -5  -6   2      486.03      460.37     11.08 o
  -4  -6   2       56.32       37.69      8.00 o
  -3  -6   2     3533.59     3681.98     40.91 o
  -2  -6   2      111.55      155.04      6.07 o
  -1  -6   2     1558.50     1679.41     17.85 o
   0  -6   2      703.36      757.95     12.71 o
   1  -6   2        8.59        4.59      3.04 o
   2  -6   2      349.49      315.22      8.52 o
   3  -6   2     1713.57     1633.97     27.43 o
   4  -6   2      294.08      284.50      8.86 o
   5  -6   2       31.03       27.61      4.84 o
   6  -6   2      545.85      577.02     14.00 o
   7  -6   2      387.35      335.28     14.17 o
   8  -6   2      423.16      442.45     15.49 o
   9  -6   2      122.05      157.40     22.70 o
  10  -6   2       80.83       78.30     13.64 o
  11  -6   2       51.38       66.03     14.35 o
  12  -6   2       62.10       72.48     21.87 o
 -13  -5   2        6.36       13.36     12.96 o
 -12  -5   2        3.97        9.85     12.57 o
 -11  -5   2        3.98        0.69      8.44 o
 -10  -5   2        4.83        4.87      7.74 o
  -9  -5   2     1114.26     1063.63     27.81 o
  -8  -5   2     1871.21     1875.97     37.96 o
  -7  -5   2       71.35      119.61      8.36 o
  -6  -5   2      222.18      265.37      8.81 o
  -5  -5   2      563.09      534.70     13.06 o
  -4  -5   2      772.43      698.51     12.57 o
  -3  -5   2       33.34       29.26      3.12 o
  -2  -5   2        0.04        1.80      4.45 o
  -1  -5   2     1195.79     1166.63     12.97 o
   0  -5   2      824.52      789.07     12.24 o
   1  -5   2        9.74        6.28      2.15 o
   2  -5   2      439.34      545.17      9.82 o
   3  -5   2      749.15      824.90     11.33 o
   4  -5   2     1181.64     1077.24     16.87 o
   5  -5   2     1225.30     1208.23     20.13 o
   6  -5   2      386.57      400.72     11.61 o
   7  -5   2      131.22      172.41     11.39 o
   8  -5   2        7.55       11.47      6.76 o
   9  -5   2       63.45       54.74     10.19 o
  10  -5   2        7.41       16.93     12.17 o
  11  -5   2       36.31       42.18     17.43 o
  12  -5   2       34.18       15.98     17.82 o
  13  -5   2        1.00        3.88     21.01 o
 -13  -4   2       17.37       34.29     18.90 o
 -12  -4   2      221.61      255.17     19.23 o
 -11  -4   2       15.39       19.53      9.15 o
 -10  -4   2      247.89      248.79     13.69 o
  -9  -4   2       65.83       70.99      9.58 o
  -8  -4   2     1008.94      989.95     19.64 o
  -7  -4   2        3.43       14.14      5.42 o
  -6  -4   2     1329.41     1292.64     25.64 o
  -5  -4   2     5721.75     5675.41     69.12 o
  -4  -4   2     1750.66     1946.25     25.60 o
  -3  -4   2     3217.80     3248.36     41.94 o
  -2  -4   2      519.59      610.38      6.20 o
  -1  -4   2     1515.43     1551.42     32.69 o
   0  -4   2     5198.77     5363.33     65.34 o
   1  -4   2    10600.01    10651.62     97.90 o
   2  -4   2      377.94      378.35      5.45 o
   3  -4   2      723.93      705.01      9.06 o
   4  -4   2      282.90      284.07      9.11 o
   5  -4   2     2620.88     2625.50     34.88 o
   6  -4   2     2836.30     2856.59     38.41 o
   7  -4   2        1.21        2.46      4.91 o
   8  -4   2      158.23      151.13      8.93 o
   9  -4   2      251.86      269.62     15.98 o
  10  -4   2       40.80       23.76     15.02 o
  11  -4   2      402.14      458.70     30.44 o
  12  -4   2        4.57       18.69     17.84 o
  13  -4   2        6.45       12.95     23.74 o
 -13  -3   2        2.18        2.47     20.64 o
 -12  -3   2        0.10        4.65     12.23 o
 -11  -3   2        0.05        3.95      7.96 o
 -10  -3   2        2.31        6.44      7.21 o
  -9  -3   2       95.58       72.71      7.88 o
  -8  -3   2        0.34        2.41      4.67 o
  -7  -3   2        6.50        7.93      4.17 o
  -6  -3   2       29.19       27.73      5.67 o
  -5  -3   2     1526.71     1447.97     22.27 o
  -4  -3   2      169.10      180.19      7.55 o
  -3  -3   2     1901.41     1756.89     12.50 o
  -2  -3   2     6883.53     6406.49     83.02 o
  -1  -3   2     1085.39     1031.29      9.55 o
   0  -3   2     2916.52     2746.85     32.79 o
   1  -3   2     2437.36     2547.73     28.08 o
   2  -3   2     1400.38     1387.24     12.76 o
   3  -3   2      501.07      468.70      7.51 o
   4  -3   2     2500.37     2376.45     26.88 o
   5  -3   2      251.67      270.23      8.66 o
   6  -3   2      446.27      427.71     13.07 o
   7  -3   2       57.29       59.90     10.40 o
   8  -3   2       76.74       51.51      6.60 o
   9  -3   2      207.55      205.50     11.15 o
  10  -3   2       11.79        5.13      8.43 o
  11  -3   2        1.21       12.66     14.48 o
  12  -3   2        9.35       12.26     15.45 o
  13  -3   2       26.23       23.19     21.37 o
 -13  -2   2        1.31       25.01     23.30 o
 -12  -2   2       66.00       66.87     19.03 o
 -11  -2   2       44.98       48.53      9.93 o
 -10  -2   2        0.14        2.69      6.88 o
  -9  -2   2      169.21      167.46      9.17 o
  -8  -2   2        9.64       10.06      4.64 o
  -7  -2   2      756.88      713.73     14.66 o
  -6  -2   2      181.41      150.84      5.87 o
  -5  -2   2      991.37     1033.58     19.16 o
  -4  -2   2    17589.46    17441.58    202.26 o
  -3  -2   2     9219.24     9082.32     43.13 o
  -2  -2   2    36951.88    37366.60    487.95 o
  -1  -2   2    37310.29    34108.64    118.18 o
   0  -2   2     1540.64     1532.49     10.45 o
   1  -2   2     1958.55     2194.18     26.43 o
   2  -2   2       60.61       67.91      5.10 o
   3  -2   2    19625.46    20693.39    189.39 o
   4  -2   2    21522.65    22094.76    180.01 o
   5  -2   2     3293.02     3235.48     38.91 o
   6  -2   2      291.16      238.47      6.72 o
   7  -2   2      731.83      680.16     13.10 o
   8  -2   2       12.92       21.71      6.66 o
   9  -2   2      957.33      973.76     20.80 o
  10  -2   2      422.58      407.18     18.25 o
  11  -2   2      157.29      225.52     15.02 o
  12  -2   2      367.03      384.49     32.97 o
  13  -2   2        9.32       34.43     23.72 o
 -13  -1   2        0.05        1.09     19.62 o
 -12  -1   2       13.70       21.30     11.28 o
 -11  -1   2       20.57       25.15     11.35 o
 -10  -1   2        1.19        6.24      6.79 o
  -9  -1   2        0.04        2.40      5.40 o
  -8  -1   2       22.23       14.47      4.85 o
  -7  -1   2      258.20      241.35      8.20 o
  -6  -1   2       25.44       21.49      4.04 o
  -5  -1   2        6.23        7.63      3.67 o
  -4  -1   2       37.30       29.12      2.66 o
  -3  -1   2      767.58      772.17     13.54 o
  -2  -1   2     1258.35     1269.13     10.97 o
  -1  -1   2      737.09      684.63     14.61 o
   0  -1   2     2604.64     2179.07     43.60 o
   1  -1   2      137.38      169.79     10.76 o
   2  -1   2      499.80      537.63     11.05 o
   3  -1   2      339.61      320.59     11.58 o
   4  -1   2        8.08        9.20      2.22 o
   5  -1   2      247.11      227.24      6.43 o
   6  -1   2      132.07      146.27      7.15 o
   7  -1   2       17.01       14.95      4.56 o
   8  -1   2        0.04        2.27      5.24 o
   9  -1   2        1.28        2.22      5.00 o
  10  -1   2       34.85       46.32      8.07 o
  11  -1   2       14.06       17.49      9.36 o
  12  -1   2        4.33        2.57     11.80 o
  13  -1   2        2.57       28.84     21.20 o
  14  -1   2        4.76       34.81     31.92 o
 -13   0   2       62.53       57.40     24.23 o
 -12   0   2      111.41      121.21     20.07 o
 -11   0   2       53.53       62.37     12.29 o
 -10   0   2        0.19        5.26      7.55 o
  -9   0   2      989.98      893.13     19.31 o
  -8   0   2      615.28      637.86     13.59 o
  -7   0   2     2781.80     2577.80     36.60 o
  -6   0   2      122.93       87.27      8.54 o
  -5   0   2        1.45        1.49      6.68 o
  -4   0   2      294.33      345.02     20.93 o
  -3   0   2     3033.42     2747.50      1.90 o
  -2   0   2     1982.89     1299.32     14.44 o
  -1   0   2    48570.75    42636.66    313.37 o
   0   0   2     1917.46     1404.47      0.40 o
   1   0   2      464.91      265.86      8.35 o
   2   0   2     8951.96     9813.98    135.04 o
   3   0   2    12535.04    12334.42     69.98 o
   4   0   2     3373.38     3312.16     47.05 o
   5   0   2       91.13       69.89      8.59 o
   6   0   2      447.48      413.16     14.68 o
   7   0   2      717.63      618.46     16.72 o
   8   0   2      444.50      440.74     13.29 o
   9   0   2     2029.76     1958.08     29.99 o
  10   0   2      156.81      146.26     11.33 o
  11   0   2      162.50      151.39     13.49 o
  12   0   2      556.27      640.44     39.60 o
  13   0   2      255.31      372.14     25.66 o
  14   0   2      105.87      163.45     31.81 o
 -13   1   2        9.54       13.33     20.65 o
 -12   1   2        1.46        0.10     14.96 o
 -11   1   2        4.91       12.19     10.15 o
 -10   1   2        0.57        2.02      7.07 o
  -9   1   2       18.01       18.68      6.28 o
  -8   1   2       36.09       38.45      5.72 o
  -7   1   2      142.06      145.04      7.90 o
  -6   1   2        0.32        1.07      3.31 o
  -5   1   2        0.11        2.17      3.32 o
  -4   1   2      109.63      126.58      3.83 o
  -3   1   2     2144.23     2177.45     27.56 o
  -2   1   2       15.09       11.70      2.10 o
  -1   1   2      305.53      148.72     11.42 o
   0   1   2        0.83        0.41      2.21 o
   1   1   2      222.76      150.97      1.89 o
   2   1   2        6.28       13.68      2.18 o
   3   1   2      415.36      476.68      7.62 o
   4   1   2        4.39        1.76      2.32 o
   5   1   2       95.34       92.32      5.66 o
   6   1   2       24.05       23.99      3.43 o
   7   1   2       27.37       25.22      4.06 o
   8   1   2        2.06        3.37      4.10 o
   9   1   2        0.49        0.32      4.80 o
  10   1   2       62.40       58.47      7.88 o
  11   1   2       12.34       20.32      9.04 o
  12   1   2        3.25        6.72     11.00 o
  13   1   2        6.83       22.79     16.45 o
  14   1   2        1.04       41.32     26.87 o
 -13   2   2       34.80       35.38     20.30 o
 -12   2   2       35.49       24.51     17.69 o
 -11   2   2       30.58       27.73     11.30 o
 -10   2   2       96.94      137.36     14.13 o
  -9   2   2      679.33      689.91     16.20 o
  -8   2   2      141.19      165.08      8.72 o
  -7   2   2      416.31      416.75     10.78 o
  -6   2   2     1176.67     1158.77     16.54 o
  -5   2   2     1040.25     1239.22     13.07 o
  -4   2   2     3054.74     3316.11     25.17 o
  -3   2   2      632.23      553.94     15.67 o
  -2   2   2    74643.53    72174.82    666.92 o
  -1   2   2      628.12      480.41      6.03 o
   0   2   2     2602.50     2476.25     65.75 o
   1   2   2     3944.94     3796.40     10.82 o
   2   2   2     4572.02     4360.28     11.80 o
   3   2   2    14613.84    14350.07    191.47 o
   4   2   2     9335.62     9724.37     69.45 o
   5   2   2     5665.62     5786.24     74.04 o
   6   2   2      715.73      855.73     10.31 o
   7   2   2      387.64      363.30      8.36 o
   8   2   2      249.14      269.24      8.45 o
   9   2   2     2433.20     2382.89     35.09 o
  10   2   2     1342.08     1281.43     26.79 o
  11   2   2       24.14       22.13      9.63 o
  12   2   2       14.20       27.57     11.38 o
  13   2   2      228.87      307.78     24.56 o
  14   2   2       30.37        9.31     23.73 o
 -13   3   2       16.60        3.12     18.33 o
 -12   3   2        2.32        9.10     16.45 o
 -11   3   2       15.64        4.26     14.09 o
 -10   3   2        0.22        4.37      9.38 o
  -9   3   2        6.38        6.23      6.87 o
  -8   3   2       50.79       51.47      7.56 o
  -7   3   2        2.42        3.38      5.10 o
  -6   3   2      765.56      802.88     16.52 o
  -5   3   2      218.63      194.50      7.37 o
  -4   3   2      181.47      193.98     11.32 o
  -3   3   2     1746.69     1773.74     13.03 o
  -2   3   2      153.78      172.06      6.49 o
  -1   3   2      972.13      973.41     29.53 o
   0   3   2     6252.80     6099.59     94.96 o
   1   3   2     1982.66     2150.65     36.12 o
   2   3   2     1573.70     1440.51     10.28 o
   3   3   2     1527.32     1475.72     15.39 o
   4   3   2      117.17      125.52      5.77 o
   5   3   2     1871.53     2004.98     24.28 o
   6   3   2     1426.41     1414.46     20.03 o
   7   3   2      123.02      133.41      6.57 o
   8   3   2        3.05        5.79      4.07 o
   9   3   2      133.12      149.11      8.89 o
  10   3   2       25.86       38.26      8.86 o
  11   3   2        8.23       14.95     10.59 o
  12   3   2       39.81       38.50     12.51 o
  13   3   2       14.19       20.90     15.15 o
 -13   4   2        1.82        1.51     17.94 o
 -12   4   2      191.39      222.38     40.99 o
 -11   4   2      230.42      298.26     26.50 o
 -10   4   2       32.08       40.83     10.50 o
  -9   4   2       62.70       67.01     12.55 o
  -8   4   2      206.12      227.12     11.35 o
  -7   4   2       96.59       90.57      6.24 o
  -6   4   2      609.40      650.13     20.52 o
  -5   4   2     2276.61     2258.42     29.96 o
  -4   4   2      903.79      853.30     16.10 o
  -3   4   2     3417.50     3427.19     36.86 o
  -2   4   2     5267.65     5296.72     43.70 o
  -1   4   2    22742.97    22235.81    144.79 o
   0   4   2      190.07      164.02     14.12 o
   1   4   2      178.48      216.91      3.44 o
   2   4   2       13.87        0.67      5.54 o
   3   4   2     1143.53      885.37     16.05 o
   4   4   2      830.91      894.53     13.99 o
   5   4   2     2321.37     2356.72     27.92 o
   6   4   2      237.17      209.70      9.25 o
   7   4   2      171.49      199.02     10.30 o
   8   4   2       73.57       88.57      7.32 o
   9   4   2      127.05      107.85      8.22 o
  10   4   2        6.10       20.41      8.11 o
  11   4   2       42.49       44.74     10.15 o
  12   4   2       16.83       16.36     11.90 o
  13   4   2        6.23        4.42     16.27 o
 -13   5   2       46.09       34.84     42.90 o
 -12   5   2        0.01       16.10     17.84 o
 -11   5   2       27.68       23.34     17.26 o
 -10   5   2        2.67       16.13     16.41 o
  -9   5   2       28.53       29.09      9.41 o
  -8   5   2       20.81        6.91      6.94 o
  -7   5   2      745.71      706.52     18.31 o
  -6   5   2      726.06      710.59     16.06 o
  -5   5   2     1185.49     1143.33     17.93 o
  -4   5   2      206.81      216.92      5.99 o
  -3   5   2     6543.53     6508.51     68.18 o
  -2   5   2      156.75      137.80      6.96 o
  -1   5   2     1481.55     1653.25     11.03 o
   0   5   2       49.59       83.57      5.64 o
   1   5   2     1458.58     1397.55     12.92 o
   2   5   2      967.50      900.01     12.17 o
   3   5   2      464.85      443.90      7.94 o
   4   5   2       86.88       78.67      4.73 o
   5   5   2       78.27       86.45      5.45 o
   6   5   2       76.13       94.79      6.08 o
   7   5   2      888.40      769.06     19.34 o
   8   5   2      652.08      586.54     18.45 o
   9   5   2       22.33       31.77      8.68 o
  10   5   2      201.18      215.04     15.08 o
  11   5   2       22.73       13.99      9.62 o
  12   5   2       56.46       59.90     12.24 o
  13   5   2        2.47        9.14     15.84 o
 -12   6   2        8.47        4.76     19.66 o
 -11   6   2       28.44       17.75     17.36 o
 -10   6   2      273.20      330.98     27.86 o
  -9   6   2      267.62      259.44     15.21 o
  -8   6   2       18.43       29.00      9.26 o
  -7   6   2       85.37       82.42     10.43 o
  -6   6   2       52.68       52.69      6.10 o
  -5   6   2       45.58       52.76      4.42 o
  -4   6   2      375.57      375.11      8.45 o
  -3   6   2      346.88      313.55      8.05 o
  -2   6   2     4787.34     4866.60     47.14 o
  -1   6   2      673.87      674.83      9.94 o
   0   6   2     1122.51      969.27     14.05 o
   1   6   2        8.78       12.89      2.73 o
   2   6   2      314.86      312.31      7.82 o
   3   6   2        1.11        2.76      3.14 o
   4   6   2      473.62      514.47     11.45 o
   5   6   2      397.20      419.73     10.36 o
   6   6   2      443.26      418.56     11.12 o
   7   6   2      196.71      201.96      9.51 o
   8   6   2     1052.19     1026.47     21.47 o
   9   6   2       98.71      117.68      9.53 o
  10   6   2        2.19        8.93      8.73 o
  11   6   2       53.61       94.06     12.48 o
  12   6   2       13.94        8.25     10.90 o
  13   6   2       54.07       62.66     19.32 o
 -12   7   2       36.18       27.71     24.25 o
 -11   7   2       25.41       58.77     23.45 o
 -10   7   2      101.14      121.53     17.03 o
  -9   7   2       48.27       64.18     11.90 o
  -8   7   2       65.33       87.64     12.94 o
  -7   7   2      464.35      481.83     15.93 o
  -6   7   2      804.55      748.20     15.31 o
  -5   7   2       33.83       34.37      5.33 o
  -4   7   2       42.30       42.39      4.97 o
  -3   7   2      880.97      772.77     13.23 o
  -2   7   2      700.38      578.77     10.80 o
  -1   7   2      418.94      419.86      8.40 o
   0   7   2     1054.63     1011.88     15.70 o
   1   7   2       88.80       63.58      4.31 o
   2   7   2      838.20      894.99     13.89 o
   3   7   2       47.28       42.47      4.34 o
   4   7   2      582.04      479.35     11.54 o
   5   7   2       59.69       78.89      5.59 o
   6   7   2       99.15      121.98      6.96 o
   7   7   2      449.71      405.39     13.53 o
   8   7   2        2.12       13.86      6.86 o
   9   7   2      151.86      118.51     10.90 o
  10   7   2       97.16       87.14     11.23 o
  11   7   2      545.43      588.25     22.88 o
  12   7   2      321.97      338.88     22.76 o
 -11   8   2       18.50       43.65     22.83 o
 -10   8   2        1.93        6.80     14.85 o
  -9   8   2       34.42       34.88     10.79 o
  -8   8   2      112.72      131.75     20.96 o
  -7   8   2       10.89        8.98      7.95 o
  -6   8   2      207.53      216.83     13.79 o
  -5   8   2        3.02        7.60      5.57 o
  -4   8   2       84.06       81.18      7.69 o
  -3   8   2      564.12      561.60     13.33 o
  -2   8   2       79.31       82.35      6.11 o
  -1   8   2      523.15      568.96     10.50 o
   0   8   2        6.02        9.56      3.67 o
   1   8   2      465.40      499.18     10.94 o
   2   8   2      200.96      201.90      7.67 o
   3   8   2      174.96      198.57      9.52 o
   4   8   2       31.59       36.19      4.84 o
   5   8   2      304.13      287.56      9.88 o
   6   8   2       69.48       68.58      6.73 o
   7   8   2      236.91      252.31     11.42 o
   8   8   2       17.49        7.95      7.38 o
   9   8   2      134.37      133.36     11.28 o
  10   8   2       64.81       60.44     12.61 o
  11   8   2        3.39       16.94     10.88 o
  12   8   2        5.39       24.75     11.46 o
 -11   9   2        4.99        8.35     22.24 o
 -10   9   2      212.93      257.47     39.02 o
  -9   9   2        0.04        0.83     12.46 o
  -8   9   2       13.56       10.86      9.12 o
  -7   9   2      287.03      311.56     15.72 o
  -6   9   2        0.09        1.30      8.07 o
  -5   9   2      250.57      239.61     18.16 o
  -4   9   2       70.81       78.01      8.47 o
  -3   9   2       80.20       85.67      7.63 o
  -2   9   2      420.56      402.14     12.14 o
  -1   9   2       29.50       17.46      4.98 o
   0   9   2      291.28      312.81      9.66 o
   1   9   2        0.63        2.26      3.85 o
   2   9   2        0.90        2.20      3.89 o
   3   9   2      228.23      238.66      9.95 o
   4   9   2      117.11       96.85      9.24 o
   5   9   2        8.82       16.03      5.20 o
   6   9   2      541.53      464.26     16.14 o
   7   9   2       95.41       80.16      9.50 o
   8   9   2       35.33       41.74      9.52 o
   9   9   2       16.52       20.30     10.51 o
  10   9   2       32.08       40.64     15.50 o
  11   9   2       22.00       15.66     11.28 o
  12   9   2        1.83        7.52     20.87 o
 -10  10   2        4.50       18.07     21.16 o
  -9  10   2        4.57        3.22     13.38 o
  -8  10   2        2.85        7.93     10.60 o
  -7  10   2       45.93       47.56     11.57 o
  -6  10   2      192.36      195.98     27.73 o
  -5  10   2        0.07        3.90      8.09 o
  -4  10   2      286.61      290.15     29.71 o
  -3  10   2      119.85      129.27     10.97 o
  -2  10   2       74.81       60.33      8.60 o
  -1  10   2       62.43       61.26      7.24 o
   0  10   2        0.00        3.28      4.75 o
   1  10   2       12.60        7.19      4.76 o
   2  10   2       18.09        9.03      4.74 o
   3  10   2       64.49       76.57      8.55 o
   4  10   2       47.53       37.22      7.65 o
   5  10   2       93.92      111.29     11.77 o
   6  10   2       34.99       43.43      8.99 o
   7  10   2        2.47        6.93      7.66 o
   8  10   2      136.01       90.66     10.64 o
   9  10   2       25.31       29.75     11.17 o
  10  10   2        0.87       10.62     11.60 o
  11  10   2        0.01        2.21     12.16 o
  -9  11   2       47.36       63.25     23.25 o
  -8  11   2        4.39        5.91     18.14 o
  -7  11   2      213.48      206.73     18.42 o
  -6  11   2        8.81        8.71      9.30 o
  -5  11   2       55.87       59.32     11.86 o
  -4  11   2       62.24       90.19     12.41 o
  -3  11   2       14.37       40.30     10.17 o
  -2  11   2      100.90      110.51     11.18 o
  -1  11   2       78.20       85.80      9.77 o
   0  11   2       24.65       31.14      7.54 o
   1  11   2       10.01        9.77      7.67 o
   2  11   2      371.61      352.84     14.91 o
   3  11   2       62.30       64.47      8.65 o
   4  11   2       55.74       54.03      8.79 o
   5  11   2      127.77      118.99     10.70 o
   6  11   2      224.89      218.87     16.01 o
   7  11   2       30.03       22.31      8.51 o
   8  11   2        1.88        0.96      8.25 o
   9  11   2        1.81        8.69     10.81 o
  10  11   2       35.19       37.49     13.02 o
  -8  12   2       10.46        6.99     17.74 o
  -7  12   2        0.01       10.62     12.87 o
  -6  12   2       98.71      108.49     14.54 o
  -5  12   2       64.67       66.89     12.64 o
  -4  12   2        3.84        1.82      9.12 o
  -3  12   2        0.35        3.42      8.47 o
  -2  12   2      346.05      324.35     20.57 o
  -1  12   2      360.05      341.77     17.63 o
   0  12   2       31.05       38.90     10.26 o
   1  12   2       14.31       17.44      8.41 o
   2  12   2      249.85      290.55     13.77 o
   3  12   2       42.40       47.19      9.67 o
   4  12   2        6.49        5.40      7.73 o
   5  12   2        0.39        4.79      8.12 o
   6  12   2      117.39      119.56     11.67 o
   7  12   2        6.26        1.18      8.28 o
   8  12   2        1.14        2.43     10.12 o
   9  12   2        0.03        0.10     10.62 o
  -7  13   2       14.68       36.38     32.01 o
  -6  13   2        3.48        2.91     12.55 o
  -5  13   2        3.02        0.70     12.26 o
  -4  13   2        7.42       20.13     11.11 o
  -3  13   2       59.30       75.79     12.73 o
  -2  13   2       10.44       13.50     10.40 o
  -1  13   2       16.33       28.63     11.83 o
   0  13   2        2.09        9.37      9.23 o
   1  13   2      237.48      266.05     15.06 o
   2  13   2        6.08       12.22      8.78 o
   3  13   2        4.04        4.25      8.32 o
   4  13   2      122.08      104.28     11.85 o
   5  13   2       13.48        6.70      8.83 o
   6  13   2       57.11       65.73     11.19 o
   7  13   2       26.34       25.21     11.36 o
   8  13   2        0.04        1.10     10.34 o
  -6  14   2       12.13       22.95     19.10 o
  -5  14   2        0.84        3.43     13.10 o
  -4  14   2       77.07       53.33     16.24 o
  -3  14   2       33.13       47.24     14.47 o
  -2  14   2       51.57       78.02     15.24 o
  -1  14   2       52.99       68.95     12.55 o
   0  14   2       27.78       25.95     10.88 o
   1  14   2       18.60       10.50     10.22 o
   2  14   2      197.44      225.20     15.32 o
   3  14   2        3.22       14.35      9.85 o
   4  14   2       75.68       82.51     11.78 o
   5  14   2       16.40       24.72     10.21 o
   6  14   2       18.89       24.73     10.74 o
   7  14   2       27.40       24.37     14.29 o
  -4  15   2        0.28        3.33     13.34 o
  -3  15   2        3.92        0.10     13.40 o
  -2  15   2        0.62        2.48     12.68 o
  -1  15   2        1.08       18.22     12.94 o
   0  15   2        4.50        3.30     11.63 o
   1  15   2       40.97       36.87     13.29 o
   2  15   2        2.21        7.53     10.30 o
   3  15   2       39.56       32.90     10.93 o
   4  15   2       14.65       14.31     10.86 o
   5  15   2        0.00        7.35     11.00 o
  -1  16   2        7.64       21.47     34.74 o
   0  16   2        0.46        0.43     15.69 o
   1  16   2        2.26       24.11     34.98 o
   2  16   2        0.79        0.20     29.09 o
  -1 -16   3        4.07       17.03     19.26 o
   0 -16   3        4.50        1.97     17.11 o
   1 -16   3        0.32        9.23     18.73 o
  -5 -15   3        3.36        9.77     17.44 o
  -4 -15   3        2.09       12.63     12.74 o
  -3 -15   3        0.65        3.24     13.02 o
  -2 -15   3       26.22       42.10     17.48 o
  -1 -15   3        0.84        3.90     12.50 o
   0 -15   3        8.65       19.05     13.57 o
   1 -15   3        5.39        5.60     12.72 o
   2 -15   3       11.22       25.52     13.97 o
   3 -15   3        7.03        3.09     17.32 o
   4 -15   3        0.12        3.21     17.47 o
  -7 -14   3        8.51       10.76     17.98 o
  -6 -14   3       12.29       17.33     10.46 o
  -5 -14   3        0.93        2.68      9.88 o
  -4 -14   3       40.79       50.87     11.31 o
  -3 -14   3       50.67       31.59     12.23 o
  -2 -14   3       11.88        4.02      9.98 o
  -1 -14   3       30.49       29.60     11.70 o
   0 -14   3        1.11       16.30     10.62 o
   1 -14   3       27.06       40.16     12.26 o
   2 -14   3        2.79        1.23     10.15 o
   3 -14   3        5.93        5.96     12.77 o
   4 -14   3       29.16       29.96     43.69 o
   5 -14   3       43.10       37.59     26.87 o
   6 -14   3       59.67       38.26     21.13 o
  -8 -13   3        0.24       11.13     14.52 o
  -7 -13   3        5.58        1.64     10.06 o
  -6 -13   3        2.01        2.55      9.21 o
  -5 -13   3        1.86        4.07      9.52 o
  -4 -13   3       20.89       34.41     10.03 o
  -3 -13   3       80.25       71.82     12.31 o
  -2 -13   3        0.10        2.89      9.53 o
  -1 -13   3       47.63       45.58     11.33 o
   0 -13   3        9.06       13.61     10.00 o
   1 -13   3        2.06        4.09      8.94 o
   2 -13   3        0.00        0.75      9.62 o
   3 -13   3        0.12        1.06     10.24 o
   4 -13   3       18.65       17.37     10.67 o
   5 -13   3       18.36        3.84     14.44 o
   6 -13   3       20.90        1.48     17.86 o
   7 -13   3        0.42        1.68     18.18 o
   8 -13   3        1.03        2.25     18.14 o
  -9 -12   3        1.54        1.51     11.80 o
  -8 -12   3        2.03       19.81     10.40 o
  -7 -12   3        1.35        1.75      9.23 o
  -6 -12   3       25.42       14.12      9.23 o
  -5 -12   3        1.70       11.51      8.46 o
  -4 -12   3       32.17       28.55      9.51 o
  -3 -12   3      113.58      123.25     11.86 o
  -2 -12   3      132.55      128.60     13.74 o
  -1 -12   3        1.97        3.50      7.58 o
   0 -12   3        5.19        1.78      7.77 o
   1 -12   3       50.99       30.38     11.58 o
   2 -12   3      201.20      187.44     14.15 o
   3 -12   3        0.18        4.50      8.52 o
   4 -12   3       54.61       41.93     10.82 o
   5 -12   3        3.24        6.13      9.68 o
   6 -12   3       11.77       17.31     13.99 o
   7 -12   3        0.60        2.13     14.21 o
   8 -12   3       15.81       17.12     19.51 o
   9 -12   3       46.20       79.36     25.89 o
 -10 -11   3        4.68       22.69     20.37 o
  -9 -11   3        6.60        4.41     11.73 o
  -8 -11   3       10.60       11.97      9.42 o
  -7 -11   3       22.48       20.97      9.59 o
  -6 -11   3        7.99        2.73      8.29 o
  -5 -11   3        5.03        5.59      8.01 o
  -4 -11   3       20.86       17.00      7.50 o
  -3 -11   3      212.73      182.02     12.10 o
  -2 -11   3       95.56      117.58      9.46 o
  -1 -11   3        0.01        4.15      7.14 o
   0 -11   3        0.00        2.61      6.77 o
   1 -11   3       12.33        5.47      7.91 o
   2 -11   3      146.43      154.60     12.48 o
   3 -11   3      105.79      123.05     12.62 o
   4 -11   3       54.82       42.97     10.38 o
   5 -11   3       30.41       28.19      9.54 o
   6 -11   3        9.02        8.17      9.56 o
   7 -11   3       14.19       10.40     12.24 o
   8 -11   3       15.26        0.99     13.50 o
   9 -11   3       35.78       29.26     23.36 o
  10 -11   3        9.81        0.89     19.11 o
 -11 -10   3        0.04        0.00     20.25 o
 -10 -10   3        9.90       15.56     12.45 o
  -9 -10   3       53.00       38.65     11.07 o
  -8 -10   3        1.41        2.22      8.29 o
  -7 -10   3       71.46       45.68     10.23 o
  -6 -10   3       13.52       11.95      7.48 o
  -5 -10   3        2.72        3.97      7.02 o
  -4 -10   3       30.37       22.07      7.68 o
  -3 -10   3      186.00      194.96     11.39 o
  -2 -10   3       14.87       15.81      6.59 o
  -1 -10   3       43.90       47.62      8.06 o
   0 -10   3       89.03       80.91      7.43 o
   1 -10   3       22.70       31.50      6.79 o
   2 -10   3        1.45        2.23      6.53 o
   3 -10   3        2.16        4.47      7.16 o
   4 -10   3       45.23       26.34      8.36 o
   5 -10   3       52.17       65.94     12.64 o
   6 -10   3       21.10       16.73      8.94 o
   7 -10   3       16.80       12.65      9.38 o
   8 -10   3       45.49       47.01     13.32 o
   9 -10   3        0.02        5.95     12.39 o
  10 -10   3       44.39       63.90     18.03 o
 -11  -9   3       20.71       35.54     16.44 o
 -10  -9   3       21.80       16.17     11.80 o
  -9  -9   3       12.66        2.26      8.59 o
  -8  -9   3       50.67       37.54      9.95 o
  -7  -9   3        4.97        1.70      7.49 o
  -6  -9   3      151.14      154.82     11.19 o
  -5  -9   3       77.81       64.30      8.30 o
  -4  -9   3       67.27       53.98      8.14 o
  -3  -9   3        0.25        2.29      4.59 o
  -2  -9   3      189.85      189.15      9.00 o
  -1  -9   3      145.58      159.64      8.09 o
   0  -9   3       71.25       83.50      6.18 o
   1  -9   3       15.12       22.36      5.21 o
   2  -9   3       79.69       82.96      6.45 o
   3  -9   3        2.41        3.36      5.62 o
   4  -9   3       85.29       84.94      8.52 o
   5  -9   3      433.17      422.83     16.99 o
   6  -9   3       36.14       37.01      9.25 o
   7  -9   3       84.34      109.61     12.42 o
   8  -9   3       17.19        8.88     10.91 o
   9  -9   3        0.17        4.81     11.56 o
  10  -9   3        5.50        8.35     12.78 o
  11  -9   3      166.22      196.31     29.64 o
 -12  -8   3        3.22       13.89     14.41 o
 -11  -8   3      132.29      181.80     18.39 o
 -10  -8   3       34.57       27.53     12.40 o
  -9  -8   3       40.54       30.87     10.88 o
  -8  -8   3       70.88       65.09      9.68 o
  -7  -8   3       85.27       90.91      9.75 o
  -6  -8   3      630.98      597.71     17.55 o
  -5  -8   3       82.69       78.71      7.48 o
  -4  -8   3      151.82      146.00      8.03 o
  -3  -8   3      308.20      329.25      9.89 o
  -2  -8   3      164.11      219.79      7.89 o
  -1  -8   3      392.41      412.18     12.46 o
   0  -8   3     1922.95     1951.00     28.26 o
   1  -8   3        4.76        3.17      4.30 o
   2  -8   3      308.24      343.66     14.21 o
   3  -8   3       38.96       40.50      7.09 o
   4  -8   3        5.52        2.76      4.87 o
   5  -8   3     1172.48     1150.47     23.98 o
   6  -8   3       43.71       25.17      7.15 o
   7  -8   3       20.50       13.91      8.47 o
   8  -8   3      113.26      120.02     12.73 o
   9  -8   3        1.65       10.45     11.73 o
  10  -8   3      256.20      245.62     20.37 o
  11  -8   3        2.76        0.40     13.03 o
  12  -8   3      109.22      130.11     29.76 o
 -12  -7   3       11.17        6.81     13.22 o
 -11  -7   3      149.05      180.20     18.89 o
 -10  -7   3        4.28       11.52     10.35 o
  -9  -7   3        0.00        0.47      8.51 o
  -8  -7   3      139.60      123.93     12.61 o
  -7  -7   3      122.96      104.04     11.30 o
  -6  -7   3        0.72        0.20      6.02 o
  -5  -7   3      171.73      173.68      7.71 o
  -4  -7   3        0.76        2.67      4.03 o
  -3  -7   3       33.31       34.55      4.08 o
  -2  -7   3      163.71      179.54      6.03 o
  -1  -7   3     1098.38     1196.85     17.51 o
   0  -7   3      627.73      627.81     12.87 o
   1  -7   3     4346.64     4418.48     53.26 o
   2  -7   3       16.61       21.15      3.69 o
   3  -7   3      111.32      113.64      6.35 o
   4  -7   3      440.24      456.27     14.96 o
   5  -7   3      343.81      361.16     10.73 o
   6  -7   3      118.67      129.65      8.16 o
   7  -7   3       28.36       37.09      7.88 o
   8  -7   3      307.14      312.34     29.09 o
   9  -7   3       93.28       87.55     13.79 o
  10  -7   3        1.47        8.89     11.85 o
  11  -7   3      267.31      255.04     37.62 o
  12  -7   3      147.04      138.93     25.68 o
 -12  -6   3       67.22       70.15     15.70 o
 -11  -6   3       43.53       64.35     14.17 o
 -10  -6   3       15.38       29.96      9.85 o
  -9  -6   3        6.13        4.29      8.91 o
  -8  -6   3     1172.47     1057.71     26.68 o
  -7  -6   3     4275.37     4020.47     57.08 o
  -6  -6   3      315.93      271.77     10.33 o
  -5  -6   3      785.81      785.91     14.55 o
  -4  -6   3      671.41      683.44     14.61 o
  -3  -6   3      761.10      768.85     13.01 o
  -2  -6   3      516.13      523.17     12.01 o
  -1  -6   3      893.51      958.56     15.25 o
   0  -6   3      157.83      174.58      9.96 o
   1  -6   3      566.46      634.43     10.53 o
   2  -6   3     4165.66     4214.11     45.01 o
   3  -6   3      637.48      634.31     11.91 o
   4  -6   3     1396.64     1327.66     25.40 o
   5  -6   3      224.13      199.56      8.46 o
   6  -6   3        0.18        2.13      4.78 o
   7  -6   3      550.39      486.12     13.82 o
   8  -6   3        0.08       12.06      7.54 o
   9  -6   3        0.04        7.49     10.99 o
  10  -6   3       48.57       67.79     15.47 o
  11  -6   3      126.98      140.32     21.17 o
  12  -6   3        0.21        1.54     17.14 o
  13  -6   3        8.73       20.29     37.61 o
 -13  -5   3       24.36       25.75     15.14 o
 -12  -5   3      115.28      148.76     17.52 o
 -11  -5   3       92.81       83.18     12.26 o
 -10  -5   3        4.26       13.59      8.16 o
  -9  -5   3      605.05      561.56     21.69 o
  -8  -5   3      133.82      150.22     12.13 o
  -7  -5   3     1822.58     1710.28     29.38 o
  -6  -5   3      750.73      797.88     20.83 o
  -5  -5   3      337.63      407.35     10.31 o
  -4  -5   3     1000.14     1063.85     22.36 o
  -3  -5   3     3748.46     4182.86     48.65 o
  -2  -5   3     1186.87     1186.23     14.00 o
  -1  -5   3      547.13      613.28     11.04 o
   0  -5   3      905.86      935.10     11.83 o
   1  -5   3     5147.46     4916.66     42.88 o
   2  -5   3      482.05      575.24     10.14 o
   3  -5   3     2781.61     3093.59     31.30 o
   4  -5   3      178.39      237.10      8.98 o
   5  -5   3       26.79       24.71      5.11 o
   6  -5   3      954.53      937.63     18.26 o
   7  -5   3       18.76       25.87      5.47 o
   8  -5   3      982.31      909.27     18.86 o
   9  -5   3      833.21      745.88     22.93 o
  10  -5   3      837.50      772.53     32.37 o
  11  -5   3       61.07       70.36     18.86 o
  12  -5   3      211.03      242.06     26.72 o
  13  -5   3      160.58      208.43     32.24 o
 -13  -4   3        2.62        9.27     16.27 o
 -12  -4   3       12.19       16.17     11.70 o
 -11  -4   3        0.00        0.48      8.81 o
 -10  -4   3      136.62      131.41     11.91 o
  -9  -4   3      160.80      139.83     13.03 o
  -8  -4   3       99.56       88.34      7.94 o
  -7  -4   3      367.89      364.53     13.86 o
  -6  -4   3      538.92      580.19     12.38 o
  -5  -4   3     5520.61     5383.05     72.45 o
  -4  -4   3        2.51        3.01      3.41 o
  -3  -4   3      857.92      795.63     15.09 o
  -2  -4   3      597.26      588.28     14.20 o
  -1  -4   3      143.98      144.02      7.64 o
   0  -4   3     2167.02     2057.52     23.60 o
   1  -4   3      148.82      143.14      4.21 o
   2  -4   3     2502.08     2583.05     26.55 o
   3  -4   3      275.47      285.72      7.42 o
   4  -4   3     2445.68     2469.62     30.92 o
   5  -4   3      519.53      575.16     12.54 o
   6  -4   3      482.30      452.01     12.16 o
   7  -4   3      100.21      102.69      7.17 o
   8  -4   3      124.88      147.64     10.09 o
   9  -4   3        0.15        3.41      6.62 o
  10  -4   3       10.04       12.52     11.74 o
  11  -4   3      202.59      232.05     25.04 o
  12  -4   3       13.42        5.74     16.07 o
  13  -4   3        7.00        9.03     20.99 o
 -13  -3   3       26.88       44.59     25.51 o
 -12  -3   3      154.07      162.64     16.76 o
 -11  -3   3        7.11        6.33     10.05 o
 -10  -3   3      402.77      423.76     18.51 o
  -9  -3   3        0.77        0.57      6.84 o
  -8  -3   3      698.71      696.74     18.59 o
  -7  -3   3      894.41      905.26     18.59 o
  -6  -3   3      821.63      762.94     14.73 o
  -5  -3   3      231.12      266.93     10.21 o
  -4  -3   3      474.81      494.99     12.95 o
  -3  -3   3     1566.33     1567.47     12.28 o
  -2  -3   3    13445.91    12976.39    115.47 o
  -1  -3   3       16.57       14.94      2.19 o
   0  -3   3      553.99      570.22     13.97 o
   1  -3   3        2.58        2.28      1.97 o
   2  -3   3      318.81      286.25      6.49 o
   3  -3   3     6587.26     6523.23     65.20 o
   4  -3   3      479.50      432.20     10.04 o
   5  -3   3     1187.32     1268.74     21.19 o
   6  -3   3      609.59      666.75     13.60 o
   7  -3   3     5425.76     5498.91     64.77 o
   8  -3   3     2013.94     2105.82     31.23 o
   9  -3   3      496.12      468.79     13.60 o
  10  -3   3       78.81       68.97     11.17 o
  11  -3   3        7.40       11.46     14.57 o
  12  -3   3      112.90      121.93     16.72 o
  13  -3   3        9.02       27.16     23.55 o
 -13  -2   3        1.19        0.31     19.76 o
 -12  -2   3        0.12       10.70     11.80 o
 -11  -2   3        0.00        1.76      9.71 o
 -10  -2   3       25.52       21.24      7.53 o
  -9  -2   3       13.13       18.50      6.39 o
  -8  -2   3        7.31        7.48      4.76 o
  -7  -2   3        1.76        2.45      4.63 o
  -6  -2   3      115.35      117.68      8.06 o
  -5  -2   3       19.63       16.95      4.65 o
  -4  -2   3      369.10      408.86      8.47 o
  -3  -2   3     1047.16      986.22      8.86 o
  -2  -2   3     2428.49     2346.79     39.66 o
  -1  -2   3      641.39      565.92      7.49 o
   0  -2   3      244.83      232.53      6.40 o
   1  -2   3     1272.51     1135.30     11.22 o
   2  -2   3     2012.41     1860.39     16.34 o
   3  -2   3      305.97      309.17      6.37 o
   4  -2   3     1640.26     1622.85     19.00 o
   5  -2   3      428.06      370.32      8.44 o
   6  -2   3      183.27      151.14      7.67 o
   7  -2   3      219.00      218.99      8.51 o
   8  -2   3      164.79      171.05      9.40 o
   9  -2   3       38.06       25.44      7.04 o
  10  -2   3        0.50        4.64      7.80 o
  11  -2   3        4.16        3.78      9.18 o
  12  -2   3        8.26       23.11     12.36 o
  13  -2   3        3.41        6.65     18.70 o
  14  -2   3        1.79        0.10     37.31 o
 -13  -1   3       35.65       48.64     38.25 o
 -12  -1   3      101.16       97.04     21.41 o
 -11  -1   3       19.12       18.89      9.97 o
 -10  -1   3       82.48       69.46      8.14 o
  -9  -1   3       64.87       63.60      6.46 o
  -8  -1   3       34.33       27.36      5.33 o
  -7  -1   3        6.43       11.86      4.97 o
  -6  -1   3      373.86      409.22      9.83 o
  -5  -1   3     1674.29     1774.34     26.30 o
  -4  -1   3     6429.72     6910.75     58.37 o
  -3  -1   3     2518.46     2244.50     14.26 o
  -2  -1   3     8686.25     9342.25    127.38 o
  -1  -1   3    52060.89    46534.35    627.84 o
   0  -1   3    32260.59    29638.58    157.11 o
   1  -1   3    57058.98    54390.58    585.24 o
   2  -1   3      931.39     1006.85     11.32 o
   3  -1   3      438.34      602.39     10.92 o
   4  -1   3     6618.14     6027.06     54.59 o
   5  -1   3        6.15       12.13      2.38 o
   6  -1   3     2629.03     2382.26     32.52 o
   7  -1   3      335.97      392.36     14.57 o
   8  -1   3        7.23        3.47      4.79 o
   9  -1   3      155.60      123.08      9.06 o
  10  -1   3      681.52      723.00     18.60 o
  11  -1   3      412.75      423.77     22.65 o
  12  -1   3       45.55       55.12     15.52 o
  13  -1   3       16.76       29.70     15.25 o
  14  -1   3      250.69      215.20     33.59 o
 -13   0   3        0.27       15.69     22.18 o
 -12   0   3       23.08       15.11     13.89 o
 -11   0   3       17.13       11.92      9.59 o
 -10   0   3       40.96       39.36      8.18 o
  -9   0   3        4.67        8.10      5.71 o
  -8   0   3        1.85        4.08      4.47 o
  -7   0   3       51.97       64.21      6.13 o
  -6   0   3       62.82       58.13      7.57 o
  -5   0   3        3.36        0.58      3.66 o
  -4   0   3        2.15        1.32      2.35 o
  -3   0   3      622.85      665.91      9.76 o
  -2   0   3      107.36      127.73      2.76 o
  -1   0   3     1099.65      896.41     12.61 o
   0   0   3     1456.51     1126.03     28.25 o
   1   0   3     1123.58      944.61     22.21 o
   2   0   3      348.24      313.39      3.98 o
   3   0   3      817.36      866.30     10.81 o
   4   0   3      140.73      124.99      3.99 o
   5   0   3        0.13        1.79      2.68 o
   6   0   3        1.36        1.31      3.21 o
   7   0   3        0.78        3.98      3.59 o
   8   0   3       31.64       28.04      5.41 o
   9   0   3        1.16        1.26      5.18 o
  10   0   3       32.97       27.58      7.38 o
  11   0   3        0.25        5.01      9.29 o
  12   0   3        7.09       19.46     11.56 o
  13   0   3        0.43       15.81     13.91 o
  14   0   3        2.41        3.71     22.02 o
 -13   1   3       21.42        6.63     16.12 o
 -12   1   3       42.78       35.46     27.44 o
 -11   1   3       54.93       47.62     10.96 o
 -10   1   3       52.72       56.14     11.81 o
  -9   1   3     1138.22     1100.31     21.05 o
  -8   1   3        3.93        4.45      4.59 o
  -7   1   3     1982.67     1826.35     24.42 o
  -6   1   3      451.84      558.81     14.24 o
  -5   1   3     3322.60     3484.79     47.94 o
  -4   1   3     1763.25     1419.26     30.09 o
  -3   1   3      393.98      354.45     27.75 o
  -2   1   3     1325.69     1550.84     85.52 o
  -1   1   3     1880.80     1571.19     14.92 o
   0   1   3      515.16      334.16     31.61 o
   1   1   3     3388.64     2808.26     10.78 o
   2   1   3        2.41        1.63      1.30 o
   3   1   3     5643.83     5710.12     46.55 o
   4   1   3     2685.38     2558.61     27.81 o
   5   1   3      232.31      255.85      7.08 o
   6   1   3      239.23      228.13      7.77 o
   7   1   3      188.38      166.24      5.27 o
   8   1   3        0.02        3.86      4.01 o
   9   1   3       87.17       95.61      7.90 o
  10   1   3      147.36      118.77      9.10 o
  11   1   3      721.38      701.17     20.82 o
  12   1   3      294.04      297.62     19.81 o
  13   1   3       15.10       21.64     15.50 o
  14   1   3      126.99      199.72     47.75 o
 -13   2   3        0.04        1.95     18.20 o
 -12   2   3        0.61        0.30     14.77 o
 -11   2   3       17.64        5.17     14.31 o
 -10   2   3        0.09        1.39      9.06 o
  -9   2   3       98.86       83.13      8.07 o
  -8   2   3       34.07       38.48      6.10 o
  -7   2   3      189.26      184.53      7.15 o
  -6   2   3      245.86      221.80      6.29 o
  -5   2   3      356.88      316.28     10.88 o
  -4   2   3      306.23      311.65      6.70 o
  -3   2   3      335.56      350.00      7.07 o
  -2   2   3     3802.68     3755.43     31.16 o
  -1   2   3       67.59       53.75      2.11 o
   0   2   3      701.24      745.19     12.09 o
   1   2   3       10.45       18.58      4.12 o
   2   2   3     1597.42     1479.40     10.37 o
   3   2   3     2227.34     2176.05     26.25 o
   4   2   3      214.12      225.68      7.70 o
   5   2   3      263.45      290.31      8.26 o
   6   2   3      102.53      108.92      4.20 o
   7   2   3      196.01      205.83      9.37 o
   8   2   3        4.69        6.72      3.87 o
   9   2   3        0.05       12.28      6.45 o
  10   2   3      132.22      113.32     10.42 o
  11   2   3       46.26       30.99      9.89 o
  12   2   3        3.89       16.41     10.77 o
  13   2   3       41.84       59.34     25.64 o
  14   2   3       13.67       25.39     22.89 o
 -13   3   3       11.33       29.40     20.24 o
 -12   3   3       59.48       69.43     29.24 o
 -11   3   3        4.12        6.24     13.65 o
 -10   3   3       61.58       74.79     16.49 o
  -9   3   3      672.51      717.04     19.03 o
  -8   3   3      149.93      121.22      7.70 o
  -7   3   3       10.13        7.51      5.95 o
  -6   3   3      509.15      540.37     15.56 o
  -5   3   3     1755.00     1805.70     31.27 o
  -4   3   3     1049.27     1091.35     14.57 o
  -3   3   3      222.48      282.84     11.66 o
  -2   3   3    24771.29    24873.97    144.45 o
  -1   3   3    12657.95    11994.17     61.03 o
   0   3   3     5360.85     5920.03     60.17 o
   1   3   3     2512.43     2794.35     18.51 o
   2   3   3     1663.84     1648.50     25.98 o
   3   3   3     2451.66     2536.11     35.45 o
   4   3   3        2.50       12.20      3.41 o
   5   3   3     8598.41     9144.25     87.57 o
   6   3   3    10347.19    10292.91    118.83 o
   7   3   3        8.08        2.88      4.93 o
   8   3   3      281.20      257.11      8.63 o
   9   3   3     1064.15      998.23     19.64 o
  10   3   3      721.29      734.05     21.65 o
  11   3   3       50.98       72.86     12.88 o
  12   3   3      385.43      417.19     27.37 o
  13   3   3       16.24       23.67     16.15 o
  14   3   3       32.19        0.40     36.71 o
 -13   4   3        2.45        4.00     20.50 o
 -12   4   3       66.13       56.16     20.10 o
 -11   4   3      211.28      195.06     34.22 o
 -10   4   3       33.86       16.43     15.53 o
  -9   4   3      201.66      190.85     23.71 o
  -8   4   3       42.43       48.31     10.58 o
  -7   4   3       87.90       84.83      6.85 o
  -6   4   3      252.33      258.25     13.76 o
  -5   4   3      282.67      313.43     10.16 o
  -4   4   3      135.78      138.68      6.38 o
  -3   4   3     3080.86     2909.98     34.39 o
  -2   4   3        3.38        3.07      3.47 o
  -1   4   3    11334.94    11222.15     70.40 o
   0   4   3      931.51      784.90     20.16 o
   1   4   3      305.16      226.65      7.05 o
   2   4   3       17.70       22.97      2.32 o
   3   4   3     1700.98     1551.12     21.68 o
   4   4   3       19.78       19.94      3.86 o
   5   4   3      796.96      910.67     15.82 o
   6   4   3       54.50       51.97      5.49 o
   7   4   3      565.93      512.92     12.41 o
   8   4   3       25.52       19.48      6.78 o
   9   4   3      494.91      490.08     13.69 o
  10   4   3       55.12       29.78      9.03 o
  11   4   3        4.57       10.55      9.61 o
  12   4   3       83.87       83.84     15.27 o
  13   4   3        9.69        9.14     12.35 o
 -12   5   3       26.46       55.45     19.70 o
 -11   5   3        5.20        6.76     16.04 o
 -10   5   3       19.82       30.36     16.44 o
  -9   5   3       35.97       41.68     12.06 o
  -8   5   3      352.26      418.99     16.90 o
  -7   5   3      513.46      471.61     16.48 o
  -6   5   3      160.65      177.89     12.82 o
  -5   5   3     3008.44     3093.05     39.27 o
  -4   5   3      311.49      302.92      7.83 o
  -3   5   3     5971.46     5967.79     53.64 o
  -2   5   3     1912.93     1891.32     19.91 o
  -1   5   3     1139.82     1156.83     14.27 o
   0   5   3       10.84       16.80      3.73 o
   1   5   3      457.58      459.77     10.31 o
   2   5   3     3468.66     3618.93     28.07 o
   3   5   3      346.05      340.73      8.34 o
   4   5   3       10.63        7.06      2.27 o
   5   5   3      151.45      156.34      6.84 o
   6   5   3        8.96        6.58      3.80 o
   7   5   3      320.84      312.14      9.81 o
   8   5   3      874.05      881.73     16.32 o
   9   5   3      625.83      576.09     17.91 o
  10   5   3      316.97      332.80     16.67 o
  11   5   3        0.63        0.20      8.41 o
  12   5   3       74.62       69.49     14.64 o
  13   5   3        1.06       13.62     12.95 o
 -12   6   3       21.61        8.04     22.26 o
 -11   6   3        1.19       14.48     17.47 o
 -10   6   3      297.86      311.10     54.38 o
  -9   6   3      891.23      957.66     26.35 o
  -8   6   3      312.02      296.99     25.42 o
  -7   6   3      194.75      188.55     13.79 o
  -6   6   3      244.53      238.43      8.85 o
  -5   6   3      450.42      454.67     10.25 o
  -4   6   3       57.28       58.21      4.90 o
  -3   6   3     1812.91     1913.66     20.88 o
  -2   6   3      148.90      168.57      6.08 o
  -1   6   3     4882.79     4736.77     50.50 o
   0   6   3       17.16       19.93      2.47 o
   1   6   3      679.63      619.61     12.01 o
   2   6   3      406.14      439.52      7.25 o
   3   6   3     1676.54     1732.74     22.09 o
   4   6   3      169.28      182.45      7.50 o
   5   6   3      272.61      260.31      9.27 o
   6   6   3       34.46       38.38      5.08 o
   7   6   3       37.87       33.64      5.59 o
   8   6   3      101.24       91.76      8.67 o
   9   6   3      391.07      360.43     19.63 o
  10   6   3        1.08        5.20      8.83 o
  11   6   3        1.84        7.85      9.63 o
  12   6   3       22.08       40.16     11.25 o
  13   6   3       73.20       73.64     15.87 o
 -12   7   3        1.81        6.26     21.74 o
 -11   7   3      185.37      189.55     47.06 o
 -10   7   3        1.44        8.03     12.09 o
  -9   7   3        0.49        3.55      9.32 o
  -8   7   3        4.67        4.00      9.08 o
  -7   7   3        1.06       10.49      6.83 o
  -6   7   3       47.88       41.50      7.46 o
  -5   7   3        0.84        2.52      4.25 o
  -4   7   3        1.16        5.75      3.94 o
  -3   7   3      207.52      251.79      7.99 o
  -2   7   3      888.85      895.04     13.73 o
  -1   7   3      780.47      740.52     11.42 o
   0   7   3      154.80      171.42      6.33 o
   1   7   3      169.95      168.16      5.91 o
   2   7   3      116.57      148.41      5.12 o
   3   7   3      692.54      638.47     20.09 o
   4   7   3       33.30       26.40      5.26 o
   5   7   3      151.75      147.35     11.69 o
   6   7   3       79.91       89.20     10.90 o
   7   7   3       32.40       24.22      5.75 o
   8   7   3      155.14      162.02     10.84 o
   9   7   3        0.99        8.97      7.34 o
  10   7   3       28.72       27.86      9.87 o
  11   7   3       21.12       57.17     14.26 o
  12   7   3        2.56       15.44     11.22 o
 -11   8   3        2.28       35.30     21.96 o
 -10   8   3      199.92      204.80     20.95 o
  -9   8   3       43.57       36.34     11.95 o
  -8   8   3      203.58      230.29     19.24 o
  -7   8   3      504.12      489.86     23.81 o
  -6   8   3      372.63      316.28     12.99 o
  -5   8   3     1162.98     1136.04     22.32 o
  -4   8   3       74.64       69.88      6.88 o
  -3   8   3      513.95      503.51     12.65 o
  -2   8   3      175.66      189.76      7.03 o
  -1   8   3        2.42        9.05      3.62 o
   0   8   3      601.52      544.57     11.50 o
   1   8   3      345.27      333.86      9.45 o
   2   8   3      545.89      519.72     11.41 o
   3   8   3      864.72      815.94     17.80 o
   4   8   3      552.30      536.51     17.84 o
   5   8   3       65.95       58.60      5.93 o
   6   8   3      113.44      115.27      9.27 o
   7   8   3        1.33        7.20      6.53 o
   8   8   3       14.42        8.00      7.33 o
   9   8   3       45.76       47.12      8.63 o
  10   8   3       59.77       41.67     11.20 o
  11   8   3       80.07       97.74     14.73 o
  12   8   3      113.48      171.77     15.61 o
 -11   9   3        3.54       18.99     21.85 o
 -10   9   3       17.91       22.02     15.97 o
  -9   9   3        3.89        8.21     14.47 o
  -8   9   3       37.31       29.65     10.92 o
  -7   9   3       14.10       12.44      9.00 o
  -6   9   3      511.29      489.60     19.43 o
  -5   9   3       25.79       21.59      7.56 o
  -4   9   3      672.02      657.13     23.91 o
  -3   9   3       50.37       68.82      7.06 o
  -2   9   3       20.31       18.71      5.28 o
  -1   9   3        5.00        3.08      4.24 o
   0   9   3       38.06       36.04      4.81 o
   1   9   3       14.12       10.92      3.63 o
   2   9   3       93.19      105.60      6.09 o
   3   9   3        4.25        2.93      4.11 o
   4   9   3       39.53       27.13      5.30 o
   5   9   3      348.72      355.60     11.14 o
   6   9   3       20.86       26.79      7.51 o
   7   9   3      574.00      535.54     17.47 o
   8   9   3       66.09       63.09     11.54 o
   9   9   3      103.07      121.10     15.38 o
  10   9   3       36.77       25.60     11.88 o
  11   9   3        3.32        5.60     10.62 o
  12   9   3        7.97       21.36     22.43 o
 -10  10   3      124.51      153.27     29.54 o
  -9  10   3        0.63       11.51     15.41 o
  -8  10   3       34.19       19.71     12.05 o
  -7  10   3       15.34       26.59     11.50 o
  -6  10   3        0.53        5.19      9.45 o
  -5  10   3       35.19       27.38      9.14 o
  -4  10   3      394.54      402.98     16.98 o
  -3  10   3     1534.52     1433.53     30.66 o
  -2  10   3      115.43      112.04      9.91 o
  -1  10   3        0.07        3.02      5.26 o
   0  10   3      171.16      131.28      7.93 o
   1  10   3        5.98        7.73      4.31 o
   2  10   3        1.15        2.54      4.79 o
   3  10   3      421.59      403.77     12.12 o
   4  10   3       68.77       84.65      7.92 o
   5  10   3      409.64      399.23     15.51 o
   6  10   3     1280.86     1216.24     26.98 o
   7  10   3      126.37      124.76     11.17 o
   8  10   3        3.59        4.95      7.39 o
   9  10   3        1.43        0.10      9.47 o
  10  10   3       61.76       70.87     13.98 o
  11  10   3       60.41       62.16     14.44 o
  -9  11   3        2.48        6.78     18.28 o
  -8  11   3        2.24       17.48     14.12 o
  -7  11   3       53.53       49.02     13.27 o
  -6  11   3        0.68        9.90     10.12 o
  -5  11   3        0.25        0.83      9.27 o
  -4  11   3       15.44       20.83      9.56 o
  -3  11   3      293.68      271.11     16.05 o
  -2  11   3       38.51       48.97     12.20 o
  -1  11   3      395.63      366.91     16.66 o
   0  11   3      814.84      851.90     22.87 o
   1  11   3      519.90      496.77     17.03 o
   2  11   3        5.10        5.95      6.80 o
   3  11   3        7.93       10.17      7.17 o
   4  11   3      237.84      221.90     12.62 o
   5  11   3       48.22       36.79      8.61 o
   6  11   3        1.81        5.82      7.70 o
   7  11   3       50.20       38.18      9.19 o
   8  11   3        0.03       10.76      9.55 o
   9  11   3        5.14        8.08     10.72 o
  10  11   3        2.41       22.61     12.59 o
  -8  12   3       25.57       33.60     27.71 o
  -7  12   3      109.03      108.56     21.25 o
  -6  12   3       18.06       10.41     11.59 o
  -5  12   3       89.55       95.09     13.91 o
  -4  12   3        1.01        9.21      9.93 o
  -3  12   3       43.61       68.55     11.45 o
  -2  12   3       91.45       91.60     11.65 o
  -1  12   3      104.20      136.74     12.50 o
   0  12   3       32.56       37.66      8.91 o
   1  12   3       13.64       12.31      8.10 o
   2  12   3       10.25       13.24      7.98 o
   3  12   3       63.63       59.69      9.22 o
   4  12   3        4.60        1.24      7.62 o
   5  12   3      303.89      306.14     15.60 o
   6  12   3       77.80      104.73     11.03 o
   7  12   3        5.96        5.46      8.51 o
   8  12   3        9.83        0.00      9.91 o
   9  12   3       23.49       22.84     15.07 o
  -7  13   3       19.11       29.04     25.78 o
  -6  13   3       10.16        6.24     13.38 o
  -5  13   3       82.44       58.35     18.65 o
  -4  13   3       39.52       39.02     11.60 o
  -3  13   3       16.43       22.36     10.77 o
  -2  13   3       46.98       41.00     10.98 o
  -1  13   3       69.29       60.43     11.18 o
   0  13   3        0.78        4.91      8.47 o
   1  13   3      149.92      156.73     13.62 o
   2  13   3      352.38      381.55     21.66 o
   3  13   3      213.51      227.02     14.50 o
   4  13   3       74.00      101.39     11.52 o
   5  13   3        3.16        1.58      8.38 o
   6  13   3        7.64       16.77      9.14 o
   7  13   3       14.83       16.52     11.25 o
   8  13   3        2.96        6.74     11.39 o
  -6  14   3        1.79        0.10     12.91 o
  -5  14   3        1.98        0.00     13.22 o
  -4  14   3        8.60        7.89     13.07 o
  -3  14   3       21.88       31.28     14.12 o
  -2  14   3        4.35       11.48     10.81 o
  -1  14   3        0.24        0.00      9.26 o
   0  14   3       17.62       12.46     10.37 o
   1  14   3       62.71       50.11     12.01 o
   2  14   3       50.30       63.90     10.88 o
   3  14   3       43.32       52.01     10.53 o
   4  14   3       16.62       23.71      9.62 o
   5  14   3        2.38        5.51      9.16 o
   6  14   3       10.97       32.11     11.18 o
   7  14   3        0.12        6.33     12.97 o
  -4  15   3        1.11        1.23     13.25 o
  -3  15   3       20.48       25.20     14.29 o
  -2  15   3        9.43       23.09     13.30 o
  -1  15   3       16.72       19.05     12.77 o
   0  15   3        3.79       15.02     12.86 o
   1  15   3       50.00       32.57     13.47 o
   2  15   3        2.23        6.27      9.50 o
   3  15   3        1.07        6.38      9.33 o
   4  15   3       10.61        6.81     10.05 o
   5  15   3      169.25      176.26     15.45 o
  -1  16   3        3.62       28.60     34.14 o
   0  16   3       26.45       49.99     23.40 o
   1  16   3       12.24        5.51     15.77 o
   2  16   3       25.12       33.15     35.63 o
  -1 -16   4        1.03       44.43     39.58 o
   0 -16   4        0.23       14.57     18.24 o
   1 -16   4       18.74        7.32     37.41 o
  -5 -15   4       10.85       31.17     39.09 o
  -4 -15   4        2.97        3.10     12.74 o
  -3 -15   4       24.51       22.11     14.29 o
  -2 -15   4      120.92      117.21     19.21 o
  -1 -15   4       39.10       40.31     15.05 o
   0 -15   4        1.23        2.18     12.60 o
   1 -15   4       16.36       22.26     15.11 o
   2 -15   4        0.01        2.98     16.57 o
   3 -15   4      170.26      167.94     27.42 o
   4 -15   4       31.18       24.95     20.94 o
  -6 -14   4       28.02       30.19     11.56 o
  -5 -14   4        0.04        0.73     10.12 o
  -4 -14   4        2.61        4.73     10.18 o
  -3 -14   4        0.16        1.25     10.35 o
  -2 -14   4        1.55        8.85     10.82 o
  -1 -14   4       46.53       45.94     12.85 o
   0 -14   4       49.95       70.87     13.01 o
   1 -14   4        0.44        0.10      9.55 o
   2 -14   4        3.04       15.74     12.15 o
   3 -14   4        3.12        8.28     13.04 o
   4 -14   4       18.96       22.41     19.81 o
   5 -14   4       27.93       16.08     18.99 o
   6 -14   4       13.93       16.76     19.84 o
  -8 -13   4        0.17        7.73     18.09 o
  -7 -13   4       40.28       50.64     13.84 o
  -6 -13   4        9.73        6.09      9.95 o
  -5 -13   4        4.13        3.90      8.91 o
  -4 -13   4       99.18      112.12     12.62 o
  -3 -13   4      135.03      113.47     13.79 o
  -2 -13   4        1.69        8.61      9.69 o
  -1 -13   4       46.68       54.85     11.47 o
   0 -13   4      130.41      138.60     14.31 o
   1 -13   4       10.49        6.89      9.93 o
   2 -13   4        3.56        5.31      8.85 o
   3 -13   4        1.02        0.30      9.79 o
   4 -13   4        9.77        9.29     10.35 o
   5 -13   4       35.25       26.74     15.33 o
   6 -13   4      127.42      115.91     24.26 o
   7 -13   4       10.97        3.87     19.81 o
   8 -13   4       20.67       17.10     21.68 o
  -9 -12   4       20.04        5.71     15.31 o
  -8 -12   4       18.77       14.08     10.49 o
  -7 -12   4       22.88       13.53      9.78 o
  -6 -12   4        0.05        0.46      8.23 o
  -5 -12   4        1.14       11.82      8.37 o
  -4 -12   4      149.79      150.16     13.32 o
  -3 -12   4      297.59      276.16     15.06 o
  -2 -12   4        0.58        0.69      8.25 o
  -1 -12   4        8.64        6.98      7.89 o
   0 -12   4        2.42        7.68      8.40 o
   1 -12   4       86.85       76.54     11.56 o
   2 -12   4       31.87       23.37      9.27 o
   3 -12   4      102.60       83.26     13.23 o
   4 -12   4        1.22        8.27      8.90 o
   5 -12   4        1.15        4.32      8.82 o
   6 -12   4       23.27       22.06     14.34 o
   7 -12   4        6.29        8.28     13.69 o
   8 -12   4        0.71        0.20     16.49 o
   9 -12   4        3.61        3.53     20.61 o
 -10 -11   4       13.27       10.30     16.26 o
  -9 -11   4        0.04        0.00     10.83 o
  -8 -11   4        0.07        3.89      9.17 o
  -7 -11   4      114.61      136.41     15.76 o
  -6 -11   4        2.78       14.02      8.77 o
  -5 -11   4       11.69       10.20      8.77 o
  -4 -11   4       69.97       77.76     11.57 o
  -3 -11   4      135.78      154.46     15.39 o
  -2 -11   4      643.26      675.06     20.80 o
  -1 -11   4        2.48        0.20      6.66 o
   0 -11   4       70.26       49.25      8.92 o
   1 -11   4        5.06       10.38      7.86 o
   2 -11   4      238.89      281.70     15.40 o
   3 -11   4       47.28       46.58     10.08 o
   4 -11   4       25.87       10.92      8.26 o
   5 -11   4        0.64        1.29      8.35 o
   6 -11   4      108.49      124.29     13.81 o
   7 -11   4        5.73        0.40     11.29 o
   8 -11   4        1.72        0.20     13.78 o
   9 -11   4        0.18        7.51     18.63 o
  10 -11   4        1.75        0.20     19.12 o
 -10 -10   4        0.78        6.41     13.76 o
  -9 -10   4        0.00        1.07      9.26 o
  -8 -10   4        1.96        2.95      8.76 o
  -7 -10   4       27.55       23.32     10.34 o
  -6 -10   4       77.53       65.31      9.74 o
  -5 -10   4       46.55       34.32      8.04 o
  -4 -10   4       28.63       20.94      7.62 o
  -3 -10   4      433.61      412.01     14.71 o
  -2 -10   4       20.94       22.08      7.14 o
  -1 -10   4       49.81       49.67      8.78 o
   0 -10   4        0.01        1.76      5.28 o
   1 -10   4       70.26       57.56      7.80 o
   2 -10   4      274.92      261.31     17.67 o
   3 -10   4       13.42       17.70      7.91 o
   4 -10   4       38.78       32.19      8.72 o
   5 -10   4        0.04        1.99      8.10 o
   6 -10   4       13.10        7.58      8.46 o
   7 -10   4        9.09       12.49     11.63 o
   8 -10   4       45.46       48.32     15.15 o
   9 -10   4        7.62        0.56     12.92 o
  10 -10   4        8.87        1.13     15.68 o
 -11  -9   4        0.09        1.88     15.22 o
 -10  -9   4        0.51        2.90     14.36 o
  -9  -9   4        3.32        4.23      8.31 o
  -8  -9   4       53.34       31.21      9.61 o
  -7  -9   4       76.36       69.67      9.57 o
  -6  -9   4      197.03      198.13     12.89 o
  -5  -9   4      821.56      842.22     21.50 o
  -4  -9   4      113.93      128.77      9.62 o
  -3  -9   4      389.67      397.95     12.17 o
  -2  -9   4      205.90      215.69     10.38 o
  -1  -9   4      241.63      211.98      8.61 o
   0  -9   4        1.77        8.07      4.54 o
   1  -9   4      205.06      211.08      9.20 o
   2  -9   4      411.59      359.46     22.18 o
   3  -9   4      714.03      692.47     20.76 o
   4  -9   4      244.01      274.05     20.44 o
   5  -9   4       70.53       66.50     10.45 o
   6  -9   4       27.09       13.97      8.93 o
   7  -9   4       26.51       23.19     10.14 o
   8  -9   4       10.49        6.62     11.16 o
   9  -9   4       48.87       57.17     14.21 o
  10  -9   4       65.72       99.37     17.49 o
  11  -9   4       15.61       12.01     15.85 o
 -12  -8   4        0.55        0.30     19.25 o
 -11  -8   4        1.92       16.06     13.30 o
 -10  -8   4        0.44        5.07     10.91 o
  -9  -8   4       19.67       13.34     10.21 o
  -8  -8   4       24.06       36.27      9.46 o
  -7  -8   4       54.65       27.91      9.23 o
  -6  -8   4      321.20      337.17     14.29 o
  -5  -8   4      398.99      396.14     13.54 o
  -4  -8   4      107.40      107.57      6.89 o
  -3  -8   4       47.25       32.63      5.33 o
  -2  -8   4      112.14      116.77      6.78 o
  -1  -8   4      527.48      525.67     11.61 o
   0  -8   4      292.88      297.41     16.09 o
   1  -8   4       14.43        7.45      3.43 o
   2  -8   4     2823.27     2934.89     42.56 o
   3  -8   4       75.11       92.76      7.69 o
   4  -8   4        5.45        0.68      5.12 o
   5  -8   4       38.67       41.87      7.40 o
   6  -8   4        1.37        0.86      5.72 o
   7  -8   4        0.06        1.05      7.78 o
   8  -8   4       93.68       69.52     12.83 o
   9  -8   4       33.29       31.55     12.37 o
  10  -8   4        3.39        3.63     12.33 o
  11  -8   4      176.35      171.37     19.94 o
  12  -8   4       82.77       83.69     23.49 o
 -12  -7   4       30.37       29.56     14.77 o
 -11  -7   4        0.83       11.14     13.19 o
 -10  -7   4       19.26       32.91     11.48 o
  -9  -7   4       15.12       24.88      8.98 o
  -8  -7   4      212.48      186.22     13.66 o
  -7  -7   4      220.86      228.47     14.42 o
  -6  -7   4       32.80       16.80      6.60 o
  -5  -7   4      411.65      440.43     12.15 o
  -4  -7   4        0.02        1.23      4.26 o
  -3  -7   4       38.84       28.05      5.22 o
  -2  -7   4       53.75       50.08      4.67 o
  -1  -7   4      543.86      475.48     12.46 o
   0  -7   4       85.44      112.95      6.05 o
   1  -7   4      743.41      774.03     17.22 o
   2  -7   4      150.01      158.80      8.24 o
   3  -7   4       21.90        6.25      4.34 o
   4  -7   4       22.46        8.19      4.97 o
   5  -7   4      473.22      453.68     11.75 o
   6  -7   4      191.33      184.59      9.22 o
   7  -7   4      108.16      116.30     11.32 o
   8  -7   4       66.47       68.00     10.32 o
   9  -7   4        6.69        5.67     11.18 o
  10  -7   4       32.68       55.27     13.84 o
  11  -7   4        0.08        2.92     12.77 o
  12  -7   4      256.47      330.34     33.54 o
 -12  -6   4        4.31        0.56     12.18 o
 -11  -6   4       28.67       22.19     13.43 o
 -10  -6   4       38.06       39.51      9.74 o
  -9  -6   4       89.25       73.78     11.74 o
  -8  -6   4      589.61      590.30     19.99 o
  -7  -6   4      668.64      697.84     18.76 o
  -6  -6   4      132.52      154.68     12.38 o
  -5  -6   4       49.22       48.85      5.83 o
  -4  -6   4      752.50      839.29     19.01 o
  -3  -6   4      195.20      210.20      9.59 o
  -2  -6   4        4.73        2.44      2.90 o
  -1  -6   4      586.43      565.20     12.42 o
   0  -6   4      239.36      260.44      7.75 o
   1  -6   4      595.52      732.28     13.42 o
   2  -6   4      328.58      407.56     10.55 o
   3  -6   4      945.03      882.25     16.90 o
   4  -6   4      777.70      825.43     15.12 o
   5  -6   4     1076.19      973.72     17.23 o
   6  -6   4      198.55      225.08     11.17 o
   7  -6   4      194.85      188.42      8.95 o
   8  -6   4     1375.89     1290.71     25.52 o
   9  -6   4     1106.89     1111.13     34.85 o
  10  -6   4      183.78      224.07     21.68 o
  11  -6   4       67.25       90.58     15.86 o
  12  -6   4       61.30       61.83     25.91 o
  13  -6   4       25.33       19.99     41.56 o
 -13  -5   4       16.16       12.11     16.73 o
 -12  -5   4       19.20       19.48     13.26 o
 -11  -5   4       12.02       19.42     11.92 o
 -10  -5   4        0.00        1.17      8.12 o
  -9  -5   4       62.85       77.32     10.42 o
  -8  -5   4        2.81        7.76      8.49 o
  -7  -5   4      847.23      781.25     22.20 o
  -6  -5   4     1340.96     1408.80     27.81 o
  -5  -5   4     1514.05     1609.74     23.87 o
  -4  -5   4      704.30      771.55     18.07 o
  -3  -5   4      128.35      117.82      5.68 o
  -2  -5   4       12.36       17.33      3.22 o
  -1  -5   4      696.51      659.01     10.20 o
   0  -5   4       62.38       50.24      3.57 o
   1  -5   4       25.93       13.68      3.68 o
   2  -5   4      943.16      976.33     17.05 o
   3  -5   4     4168.00     4312.62     46.23 o
   4  -5   4      282.35      297.95      8.96 o
   5  -5   4      349.40      358.93      9.56 o
   6  -5   4      307.61      285.89     12.69 o
   7  -5   4      417.20      412.03     13.20 o
   8  -5   4       67.13      103.08      9.05 o
   9  -5   4      236.30      212.90     18.14 o
  10  -5   4       14.70       17.01     11.25 o
  11  -5   4        6.10        6.78     12.03 o
  12  -5   4        9.24       27.35     17.97 o
  13  -5   4       21.22       14.15     22.61 o
 -13  -4   4       13.78       11.87     17.70 o
 -12  -4   4       15.93       31.49     13.27 o
 -11  -4   4       33.62       42.33     11.75 o
 -10  -4   4      107.90      109.35     11.57 o
  -9  -4   4      685.76      582.69     24.02 o
  -8  -4   4        0.24        3.00      5.65 o
  -7  -4   4     3091.27     2975.67     44.69 o
  -6  -4   4      730.65      746.37     15.23 o
  -5  -4   4      833.94      837.33     13.77 o
  -4  -4   4      127.90      164.83      6.31 o
  -3  -4   4        9.63       18.87      3.86 o
  -2  -4   4     3947.88     4109.67     53.91 o
  -1  -4   4     1287.42     1463.04     12.15 o
   0  -4   4     2024.97     1909.61     21.13 o
   1  -4   4    11023.09    11062.81    104.36 o
   2  -4   4     4615.93     4502.88     37.35 o
   3  -4   4      950.43     1052.05     16.24 o
   4  -4   4     3624.97     3817.59     41.81 o
   5  -4   4      506.23      398.65      9.46 o
   6  -4   4       85.09       91.82      6.99 o
   7  -4   4       40.74       26.53      6.12 o
   8  -4   4     1566.35     1541.41     26.80 o
   9  -4   4      700.56      699.72     18.90 o
  10  -4   4        1.88        2.87      7.27 o
  11  -4   4       71.71       85.46     20.04 o
  12  -4   4      244.80      292.42     27.11 o
  13  -4   4       30.91       24.77     22.01 o
 -13  -3   4       18.20       16.79     17.48 o
 -12  -3   4        0.84        0.40     11.34 o
 -11  -3   4        9.50       10.66     10.19 o
 -10  -3   4      177.73      173.09     15.15 o
  -9  -3   4        0.00        2.82      7.15 o
  -8  -3   4      103.47      116.75      8.66 o
  -7  -3   4        4.70        8.51      5.51 o
  -6  -3   4      212.59      251.43      8.33 o
  -5  -3   4        1.44        3.30      5.19 o
  -4  -3   4      592.15      570.90      9.96 o
  -3  -3   4      267.62      250.99      8.20 o
  -2  -3   4     5392.83     5131.61     41.72 o
  -1  -3   4     1107.34     1083.91     16.60 o
   0  -3   4       52.10       26.07      2.94 o
   1  -3   4     1254.48     1081.59     14.77 o
   2  -3   4      102.83      142.07      5.35 o
   3  -3   4       26.93       36.99      3.25 o
   4  -3   4       11.51       13.62      3.27 o
   5  -3   4        0.20        4.28      3.27 o
   6  -3   4        3.45        5.61      4.30 o
   7  -3   4       60.13       54.72      6.33 o
   8  -3   4       48.92       45.09      6.19 o
   9  -3   4      104.57      122.99     11.51 o
  10  -3   4       34.61       27.87      8.66 o
  11  -3   4      108.98      129.63     20.80 o
  12  -3   4        2.40        0.30     18.48 o
  13  -3   4        2.28        9.29     20.85 o
 -13  -2   4        6.91        0.10     19.84 o
 -12  -2   4      117.88      114.77     22.59 o
 -11  -2   4       14.96       20.59     10.15 o
 -10  -2   4     1132.75     1061.98     24.22 o
  -9  -2   4      117.98      114.74      8.67 o
  -8  -2   4      180.83      177.56      9.12 o
  -7  -2   4     1400.29     1342.03     21.72 o
  -6  -2   4       77.24       92.22      5.57 o
  -5  -2   4      164.25      105.30      8.01 o
  -4  -2   4      954.97     1046.46     11.20 o
  -3  -2   4     1920.82     1881.88     11.62 o
  -2  -2   4     2482.32     2215.52     15.46 o
  -1  -2   4     3115.91     3188.06     39.38 o
   0  -2   4    15404.76    14588.55    196.18 o
   1  -2   4      813.14      822.62      7.22 o
   2  -2   4     2905.96     2565.60     22.79 o
   3  -2   4     4038.65     3855.37     31.13 o
   4  -2   4      540.77      660.01     11.54 o
   5  -2   4     4693.07     4668.50     50.67 o
   6  -2   4        6.61       20.98      3.74 o
   7  -2   4     3124.80     3324.42     46.85 o
   8  -2   4     5178.44     5233.43     68.51 o
   9  -2   4      108.58      102.97     10.07 o
  10  -2   4       67.76       65.18     16.18 o
  11  -2   4      133.82      137.44     16.06 o
  12  -2   4      317.96      304.12     24.31 o
  13  -2   4        5.53       18.38     19.95 o
  14  -2   4       11.34       11.18     38.40 o
 -13  -1   4       13.20       23.24     23.47 o
 -12  -1   4        2.79       15.81     17.07 o
 -11  -1   4       34.60       18.18      9.68 o
 -10  -1   4        9.43       18.17      8.18 o
  -9  -1   4        0.41        6.27      5.46 o
  -8  -1   4       21.41       21.03      5.04 o
  -7  -1   4       24.08       24.32      5.09 o
  -6  -1   4        3.17        5.43      4.75 o
  -5  -1   4       29.46       30.25      6.11 o
  -4  -1   4      287.64      299.38      8.29 o
  -3  -1   4      433.27      411.99      7.93 o
  -2  -1   4      123.55      136.53      7.64 o
  -1  -1   4        0.89        1.03      4.34 o
   0  -1   4      123.20       82.55      4.72 o
   1  -1   4     2943.35     2806.96     28.15 o
   2  -1   4     1871.47     1706.70     15.61 o
   3  -1   4       84.58       76.28      3.71 o
   4  -1   4      181.22      174.97      5.83 o
   5  -1   4        3.06        3.66      2.57 o
   6  -1   4      222.16      196.50      5.89 o
   7  -1   4       15.69        6.82      4.04 o
   8  -1   4       78.08       75.29      6.48 o
   9  -1   4       18.48       15.32      6.42 o
  10  -1   4        0.10        3.55      7.27 o
  11  -1   4       16.76       14.82      9.94 o
  12  -1   4        1.55        9.92     11.61 o
  13  -1   4        0.80       15.98     14.73 o
  14  -1   4        0.70       14.05     22.85 o
 -13   0   4       67.33       64.07     34.28 o
 -12   0   4       15.59        3.10     14.43 o
 -11   0   4       72.42       69.28     20.97 o
 -10   0   4      190.21      184.93     14.36 o
  -9   0   4       87.08       68.85      7.33 o
  -8   0   4      227.94      225.81      9.99 o
  -7   0   4        9.60        7.72      5.25 o
  -6   0   4      628.60      742.37     15.85 o
  -5   0   4      236.72      221.31      6.68 o
  -4   0   4     2516.59     2319.68     33.72 o
  -3   0   4     3507.00     3618.15     29.92 o
  -2   0   4     1462.63     1365.90     15.28 o
  -1   0   4    22322.55    22208.69    157.78 o
   0   0   4    15128.58    15389.00    247.46 o
   1   0   4    20091.25    20206.63    431.21 o
   2   0   4    31240.34    30987.09    275.17 o
   3   0   4     8041.88     8324.12     76.99 o
   4   0   4     1940.76     1992.70     18.27 o
   5   0   4     3350.75     3518.46     40.86 o
   6   0   4     2041.35     1930.84     26.08 o
   7   0   4       70.55       67.18      4.85 o
   8   0   4      861.54      902.42     17.12 o
   9   0   4      288.72      296.38     12.83 o
  10   0   4      154.82      167.40     17.35 o
  11   0   4       58.62       61.27     11.01 o
  12   0   4        1.73        2.24     10.29 o
  13   0   4        0.05       10.13     14.41 o
  14   0   4       55.32       28.94     24.69 o
 -13   1   4        1.96        9.91     16.20 o
 -12   1   4        3.39        2.42     15.90 o
 -11   1   4       11.28        1.51     14.49 o
 -10   1   4       80.07       86.45     12.66 o
  -9   1   4       10.36       11.49      6.34 o
  -8   1   4        6.99        1.72      4.29 o
  -7   1   4       72.52       80.57      5.84 o
  -6   1   4       53.29       46.24      7.10 o
  -5   1   4      607.27      543.38     13.31 o
  -4   1   4       48.40       43.73      2.18 o
  -3   1   4       51.42       47.80      2.46 o
  -2   1   4        0.44        2.85      1.73 o
  -1   1   4      177.93      200.78      3.72 o
   0   1   4       41.27       60.91      4.67 o
   1   1   4       59.51       55.62      6.04 o
   2   1   4       20.09       19.75      2.71 o
   3   1   4      968.70      952.58     16.75 o
   4   1   4      200.01      235.95      6.05 o
   5   1   4     1262.53     1296.63     16.22 o
   6   1   4        3.87        2.11      2.79 o
   7   1   4        6.83        9.06      3.74 o
   8   1   4       41.98       42.60      4.91 o
   9   1   4       10.44       12.34      5.48 o
  10   1   4        0.05        0.94      5.60 o
  11   1   4        6.31        9.28      8.60 o
  12   1   4       22.30       20.44     11.02 o
  13   1   4        4.32       14.52     13.98 o
  14   1   4        7.96       17.99     23.75 o
 -13   2   4       79.05       97.44     23.19 o
 -12   2   4       95.86      122.76     23.17 o
 -11   2   4       71.02       55.41     18.75 o
 -10   2   4       40.10       50.63     10.72 o
  -9   2   4     1166.76     1151.31     23.60 o
  -8   2   4      109.64      114.57      8.11 o
  -7   2   4      133.97      118.34      6.45 o
  -6   2   4      238.26      303.23      8.54 o
  -5   2   4     1857.54     1736.23     28.79 o
  -4   2   4     1437.92     1528.32     15.52 o
  -3   2   4     1824.65     1706.22     12.02 o
  -2   2   4    25412.61    25439.22    268.68 o
  -1   2   4      624.74      501.76     38.97 o
   0   2   4      373.79      537.26      8.92 o
   1   2   4       71.62       65.86     19.05 o
   2   2   4     2746.97     2716.28     21.36 o
   3   2   4    10995.00    11011.42    107.79 o
   4   2   4      416.69      453.99      7.70 o
   5   2   4     1258.13     1315.23     14.47 o
   6   2   4       62.88       82.52      4.90 o
   7   2   4      649.39      662.69     13.72 o
   8   2   4      218.11      251.40      8.66 o
   9   2   4     1998.65     1959.92     31.36 o
  10   2   4       41.31       50.20     13.04 o
  11   2   4      203.57      192.15     20.83 o
  12   2   4       40.19       36.09     12.38 o
  13   2   4        3.48       10.41     11.61 o
  14   2   4      171.37      221.86     24.53 o
 -13   3   4        4.08       15.25     18.00 o
 -12   3   4       24.20       36.08     19.30 o
 -11   3   4        8.07        3.00     14.46 o
 -10   3   4       31.41       19.06     13.86 o
  -9   3   4      177.09      181.52     12.61 o
  -8   3   4      109.01       99.55      8.13 o
  -7   3   4        1.16        4.51      4.14 o
  -6   3   4      652.25      623.11     18.74 o
  -5   3   4       45.07       33.27      3.11 o
  -4   3   4      271.92      275.29      5.60 o
  -3   3   4       61.33       57.81      5.45 o
  -2   3   4     1135.58     1045.18      8.03 o
  -1   3   4     1680.33     1491.21      8.45 o
   0   3   4       21.49       28.97      2.84 o
   1   3   4      748.19      793.38      8.94 o
   2   3   4      114.87      118.69      4.58 o
   3   3   4      671.69      680.75      6.25 o
   4   3   4       75.97       85.13      5.43 o
   5   3   4       30.15       50.59      5.23 o
   6   3   4     1277.26     1213.91     20.00 o
   7   3   4       34.15       30.71      4.45 o
   8   3   4       12.51       10.97      4.16 o
   9   3   4       17.02       30.53      6.04 o
  10   3   4       94.26      110.58     11.52 o
  11   3   4       25.90       42.64     11.55 o
  12   3   4       91.91      106.67     14.89 o
  13   3   4        8.55       16.71     12.48 o
  14   3   4       39.43       86.57     25.20 o
 -13   4   4       13.89       29.46     38.74 o
 -12   4   4        1.51        6.92     17.91 o
 -11   4   4       43.41       47.12     16.91 o
 -10   4   4      299.99      338.02     31.67 o
  -9   4   4      313.09      315.68     17.17 o
  -8   4   4      112.40      108.93      8.54 o
  -7   4   4       85.75      100.14      8.33 o
  -6   4   4        0.86       13.10      4.27 o
  -5   4   4      290.22      263.96      9.83 o
  -4   4   4      944.32     1024.31     16.11 o
  -3   4   4       21.90        2.78      3.05 o
  -2   4   4      735.04      697.96     14.69 o
  -1   4   4     3801.52     3902.90     28.82 o
   0   4   4      232.38      228.84      8.08 o
   1   4   4       67.61       74.68      3.21 o
   2   4   4       18.98       22.47      2.54 o
   3   4   4     1510.00     1511.45     15.65 o
   4   4   4     1178.33     1235.66     16.67 o
   5   4   4      131.11      207.98      7.73 o
   6   4   4       18.38       16.59      3.50 o
   7   4   4      578.61      587.51     10.50 o
   8   4   4      209.95      198.16      9.34 o
   9   4   4      240.78      246.62     12.11 o
  10   4   4      245.19      249.60     14.35 o
  11   4   4       43.89       53.96     11.46 o
  12   4   4       96.82       95.91     16.92 o
  13   4   4        2.87        9.69     12.56 o
 -12   5   4      106.60       85.73     24.93 o
 -11   5   4        0.40        1.39     14.47 o
 -10   5   4       79.19       88.76     19.98 o
  -9   5   4        4.07        2.63     10.48 o
  -8   5   4       16.62       18.33      8.37 o
  -7   5   4        1.40        5.76      6.28 o
  -6   5   4      364.36      358.01      8.47 o
  -5   5   4      506.19      469.02      9.50 o
  -4   5   4      723.70      725.09     11.23 o
  -3   5   4       63.11       44.60      3.99 o
  -2   5   4     4027.85     3956.96     43.73 o
  -1   5   4     2472.59     2525.42     26.23 o
   0   5   4       81.43      109.39      3.05 o
   1   5   4       42.79       45.37      3.53 o
   2   5   4      618.97      701.57      7.35 o
   3   5   4       36.27       19.33      2.96 o
   4   5   4      978.14      939.95     14.07 o
   5   5   4        8.12        1.52      2.97 o
   6   5   4        1.24        2.28      3.22 o
   7   5   4     1063.70     1017.63     16.53 o
   8   5   4        8.41       11.24      5.05 o
   9   5   4      293.25      275.42     14.20 o
  10   5   4        8.12       19.31      9.16 o
  11   5   4        3.65        9.05     10.01 o
  12   5   4      150.38      129.16     15.64 o
  13   5   4        2.91       17.07     12.71 o
 -12   6   4        0.10       14.72     21.94 o
 -11   6   4       51.76       42.92     21.79 o
 -10   6   4        9.01        8.22     14.17 o
  -9   6   4       65.08       92.04     14.94 o
  -8   6   4       44.47       60.82      9.81 o
  -7   6   4       12.04        2.42      5.77 o
  -6   6   4      354.49      339.14     10.29 o
  -5   6   4     1297.24     1336.49     18.15 o
  -4   6   4      433.57      421.23      9.57 o
  -3   6   4     4441.30     4484.02     50.41 o
  -2   6   4       72.77       76.92      5.14 o
  -1   6   4      192.99      216.50      7.34 o
   0   6   4        7.56       11.73      2.54 o
   1   6   4       40.86       46.81      5.47 o
   2   6   4      499.39      506.85      9.65 o
   3   6   4      181.07      208.83      5.94 o
   4   6   4     1118.96     1152.64     16.93 o
   5   6   4        8.30        9.89      3.72 o
   6   6   4      517.85      490.67     12.69 o
   7   6   4       77.97       72.10      6.33 o
   8   6   4      437.29      409.81     13.18 o
   9   6   4      494.73      530.43     15.44 o
  10   6   4       11.35       15.46      8.72 o
  11   6   4       31.06       61.29     11.65 o
  12   6   4       23.05       12.71     13.08 o
  13   6   4        0.44       10.16     13.81 o
 -12   7   4       10.19       14.15     23.06 o
 -11   7   4        7.46       31.95     21.45 o
 -10   7   4       37.39       18.07     18.22 o
  -9   7   4       17.62       20.47      9.60 o
  -8   7   4       30.11       22.69      9.89 o
  -7   7   4      606.12      581.71     19.86 o
  -6   7   4     2173.33     2122.48     35.27 o
  -5   7   4        2.49       23.64      7.17 o
  -4   7   4      254.98      260.44      9.64 o
  -3   7   4      339.88      360.38      9.76 o
  -2   7   4       80.62       83.04      5.34 o
  -1   7   4     2176.22     2216.06     26.50 o
   0   7   4      433.97      377.50      7.95 o
   1   7   4      919.59      884.42     12.30 o
   2   7   4      154.64      170.95      6.73 o
   3   7   4       41.58       58.10      4.75 o
   4   7   4     1488.57     1403.31     21.28 o
   5   7   4       11.83        6.89      3.96 o
   6   7   4       21.23       30.16      4.87 o
   7   7   4        0.11        2.53      4.33 o
   8   7   4      696.64      708.66     18.21 o
   9   7   4      356.05      324.27     19.28 o
  10   7   4        7.04        8.69      8.90 o
  11   7   4        3.04       28.50     11.01 o
  12   7   4       11.35       20.48     11.07 o
 -11   8   4       65.75       32.33     27.76 o
 -10   8   4        0.15        8.83     14.36 o
  -9   8   4        2.16        5.30     10.61 o
  -8   8   4        8.46       13.49      9.16 o
  -7   8   4      150.73      165.05     18.19 o
  -6   8   4      284.86      261.29     19.32 o
  -5   8   4        0.09        5.44      6.25 o
  -4   8   4      179.01      157.00      7.88 o
  -3   8   4        7.26       12.72      4.82 o
  -2   8   4       17.58       12.75      4.03 o
  -1   8   4      113.72       94.59      6.29 o
   0   8   4       88.62       64.13      4.73 o
   1   8   4       65.30       61.43      4.46 o
   2   8   4      490.40      445.47      9.44 o
   3   8   4      138.06      141.12      6.13 o
   4   8   4       19.43       34.10      5.24 o
   5   8   4       48.76       46.16      5.55 o
   6   8   4      164.39      172.13      9.25 o
   7   8   4      171.76      168.24     10.40 o
   8   8   4       42.30       42.48     10.72 o
   9   8   4      185.95      163.99     14.75 o
  10   8   4        7.82        3.17      8.77 o
  11   8   4       21.20       43.59     11.93 o
  12   8   4       16.53       30.89     12.62 o
 -11   9   4        3.34        0.10     19.47 o
 -10   9   4       47.72       65.78     21.84 o
  -9   9   4       15.88       16.45     11.29 o
  -8   9   4       89.75       96.54     13.45 o
  -7   9   4       18.34       11.40      9.83 o
  -6   9   4      380.19      427.63     17.45 o
  -5   9   4      179.53      180.23     10.56 o
  -4   9   4     2077.85     2263.17     35.97 o
  -3   9   4     2091.75     2044.93     31.31 o
  -2   9   4      305.52      330.21     11.93 o
  -1   9   4      126.50      131.49      7.36 o
   0   9   4      814.05      826.71     14.69 o
   1   9   4       72.40       60.49      5.45 o
   2   9   4      307.17      309.82      9.06 o
   3   9   4       10.16       14.17      4.67 o
   4   9   4        0.54        3.56      4.13 o
   5   9   4      832.88      774.77     15.86 o
   6   9   4      147.65      127.74      9.91 o
   7   9   4       20.93       17.62      7.58 o
   8   9   4       16.30        9.26      7.57 o
   9   9   4        2.42       11.23     10.21 o
  10   9   4      148.75      165.76     16.30 o
  11   9   4       47.52       60.14     15.27 o
  12   9   4       65.50       86.38     25.61 o
 -10  10   4       16.60        9.52     19.29 o
  -9  10   4       27.24        3.06     18.60 o
  -8  10   4       10.85        5.49     11.51 o
  -7  10   4        7.34        4.71      9.47 o
  -6  10   4       32.21       31.30     10.88 o
  -5  10   4        0.58        6.37      8.43 o
  -4  10   4        7.38        3.01      8.43 o
  -3  10   4      485.17      481.06     21.56 o
  -2  10   4        6.11       11.63      6.64 o
  -1  10   4       11.67        8.23      4.11 o
   0  10   4        2.73       12.14      4.98 o
   1  10   4       18.70       15.81      4.83 o
   2  10   4      171.61      165.88     10.21 o
   3  10   4       49.41       54.56      6.03 o
   4  10   4        1.89        2.44      5.10 o
   5  10   4       15.99       24.72      8.00 o
   6  10   4        3.05        9.23      7.81 o
   7  10   4       54.32       56.78     14.21 o
   8  10   4       19.09       14.76      7.58 o
   9  10   4        1.25        6.73      9.43 o
  10  10   4        0.91        9.84     11.63 o
  11  10   4        2.42        6.09     11.92 o
  -9  11   4        7.48       30.85     21.73 o
  -8  11   4        2.42        1.94     13.11 o
  -7  11   4       14.53       17.18     11.65 o
  -6  11   4        3.16        8.54      9.99 o
  -5  11   4      264.92      266.34     17.31 o
  -4  11   4      147.10      140.26     18.45 o
  -3  11   4       27.32       31.55      9.62 o
  -2  11   4        0.90        4.06      8.19 o
  -1  11   4      599.16      565.33     20.72 o
   0  11   4     2240.63     2094.52     38.48 o
   1  11   4      849.78      811.52     21.01 o
   2  11   4        2.10        1.59      6.70 o
   3  11   4       52.83       60.52      8.71 o
   4  11   4        4.50        3.78      7.05 o
   5  11   4       70.74       82.76      9.33 o
   6  11   4       31.41       34.25      9.04 o
   7  11   4        0.51       11.42      7.85 o
   8  11   4       30.38       36.10     11.51 o
   9  11   4       30.46       27.77     11.87 o
  10  11   4      124.99      172.32     20.84 o
  -8  12   4        1.44        2.28     17.63 o
  -7  12   4       15.29        2.16     12.93 o
  -6  12   4        3.98        3.66     10.68 o
  -5  12   4       13.82       38.29     11.60 o
  -4  12   4        8.52        5.23      9.83 o
  -3  12   4       91.29       96.59     12.43 o
  -2  12   4       82.21       90.82     21.10 o
  -1  12   4        0.01        1.44      8.39 o
   0  12   4        7.71       23.13      8.31 o
   1  12   4        2.28        3.94      7.37 o
   2  12   4       59.50       47.60      8.79 o
   3  12   4       51.53       54.71      9.12 o
   4  12   4       13.17       14.75      7.92 o
   5  12   4       20.52       29.43      9.16 o
   6  12   4       46.78       41.42      9.90 o
   7  12   4       18.77       15.74      8.80 o
   8  12   4       54.50       54.32     12.34 o
   9  12   4       12.89       12.43     11.81 o
  -7  13   4       18.51       12.03     14.42 o
  -6  13   4        0.00        2.42     12.17 o
  -5  13   4      140.32      163.24     20.17 o
  -4  13   4       61.92       58.74     12.79 o
  -3  13   4      210.07      238.63     16.70 o
  -2  13   4       43.21       47.17     11.37 o
  -1  13   4       45.89       45.30     10.74 o
   0  13   4        0.05        0.35      8.34 o
   1  13   4       92.99       87.36     10.87 o
   2  13   4      238.68      240.36     14.26 o
   3  13   4       98.74      114.38     14.31 o
   4  13   4       32.49       28.64      9.20 o
   5  13   4       30.27       22.34      9.27 o
   6  13   4       36.87       44.48     10.56 o
   7  13   4       24.80       29.26     11.35 o
   8  13   4       26.60       13.05     11.65 o
  -6  14   4       11.59       27.59     19.80 o
  -5  14   4        5.39        7.26     13.41 o
  -4  14   4      210.58      194.83     19.84 o
  -3  14   4      126.11      128.08     20.03 o
  -2  14   4       22.25       10.12     12.18 o
  -1  14   4        2.76        2.98      9.42 o
   0  14   4       24.91       18.31     10.46 o
   1  14   4        1.99        0.10      8.47 o
   2  14   4        2.67        4.88      8.75 o
   3  14   4       10.95       13.57      9.30 o
   4  14   4       13.30       19.54      9.29 o
   5  14   4       18.96       18.49      9.90 o
   6  14   4        4.00       10.03     11.69 o
   7  14   4        1.44        1.25     12.84 o
  -4  15   4       15.63       15.44     18.26 o
  -3  15   4        5.11       17.79     14.21 o
  -2  15   4        1.01        4.61     11.40 o
  -1  15   4        2.96        1.32     11.10 o
   0  15   4        1.23        1.67     11.09 o
   1  15   4        1.28        9.33     11.74 o
   2  15   4       14.09        7.47      9.53 o
   3  15   4       14.53        6.66      9.86 o
   4  15   4        0.15        9.40     10.45 o
   5  15   4       42.83       52.34     12.16 o
   0  16   4        1.77       18.01     33.15 o
   1  16   4        4.41        0.00     29.19 o
   2  16   4        0.15        0.10     28.30 o
   0 -16   5        1.19        0.49     33.55 o
  -4 -15   5       13.76        0.99     17.13 o
  -3 -15   5       32.65       17.18     19.30 o
  -2 -15   5       10.31        4.59     16.64 o
  -1 -15   5        1.52        0.30     15.99 o
   0 -15   5        0.21        0.20     16.29 o
   1 -15   5       41.19       46.21     20.54 o
   2 -15   5       43.11       64.27     21.92 o
   3 -15   5        0.44       18.57     20.23 o
   4 -15   5       25.29       21.49     22.06 o
  -6 -14   5       83.54       86.08     19.02 o
  -5 -14   5       12.87       18.73     12.02 o
  -4 -14   5       11.62        5.75     10.68 o
  -3 -14   5        2.42       13.82     11.01 o
  -2 -14   5      169.77      206.73     17.28 o
  -1 -14   5      189.28      182.60     16.68 o
   0 -14   5       47.50       39.48     12.03 o
   1 -14   5       26.76       13.83     11.50 o
   2 -14   5       17.62       36.18     20.49 o
   3 -14   5      467.77      543.33     56.51 o
   4 -14   5       27.24       45.60     21.48 o
   5 -14   5        9.32        8.61     19.79 o
   6 -14   5        3.44        0.10     17.86 o
  -8 -13   5       21.89       15.12     19.08 o
  -7 -13   5        0.26        2.74     12.22 o
  -6 -13   5        1.53       10.97     10.18 o
  -5 -13   5        9.70       14.91     10.10 o
  -4 -13   5        8.44       14.19     10.37 o
  -3 -13   5        4.42        2.29      9.99 o
  -2 -13   5       26.62       24.27     10.93 o
  -1 -13   5        1.36        2.60      9.18 o
   0 -13   5        8.88       21.30     11.37 o
   1 -13   5       32.70       40.48     10.83 o
   2 -13   5       17.86       22.26     10.69 o
   3 -13   5       48.45       37.59     11.91 o
   4 -13   5        0.09        1.60     12.68 o
   5 -13   5        6.61        5.49     14.07 o
   6 -13   5        3.51        7.68     18.00 o
   7 -13   5       14.16       13.41     21.05 o
   8 -13   5        0.47        1.20     20.61 o
  -9 -12   5        6.93       29.74     17.05 o
  -8 -12   5       23.59       17.51     12.77 o
  -7 -12   5        4.80        6.58      9.56 o
  -6 -12   5       13.13        3.29      8.95 o
  -5 -12   5       25.41       20.97      9.47 o
  -4 -12   5       56.42       51.07     10.54 o
  -3 -12   5       49.41       56.68     11.43 o
  -2 -12   5        6.87        6.36      8.12 o
  -1 -12   5       29.40       35.16      9.61 o
   0 -12   5      560.04      590.98     20.44 o
   1 -12   5      292.33      287.29     16.14 o
   2 -12   5        5.66        4.91      8.81 o
   3 -12   5       51.84       40.83     10.66 o
   4 -12   5       32.85       44.02     10.96 o
   5 -12   5        1.39        0.53     10.38 o
   6 -12   5      176.61      198.62     21.88 o
   7 -12   5       34.60       40.26     16.74 o
   8 -12   5       67.20       52.62     22.37 o
   9 -12   5       23.87        8.95     19.44 o
 -10 -11   5       10.78        5.18     20.79 o
  -9 -11   5        0.48        0.03     10.74 o
  -8 -11   5        6.53        4.79      9.36 o
  -7 -11   5        2.79        3.38      9.05 o
  -6 -11   5      116.80      115.48     12.08 o
  -5 -11   5       71.87       42.68     10.08 o
  -4 -11   5       50.81       38.78      8.55 o
  -3 -11   5        9.69       13.28      7.72 o
  -2 -11   5        0.09        3.29      8.06 o
  -1 -11   5       27.83       24.66      8.57 o
   0 -11   5      279.47      312.11     15.74 o
   1 -11   5      458.91      458.33     26.68 o
   2 -11   5        2.47        3.44      7.72 o
   3 -11   5       59.32       68.46     15.54 o
   4 -11   5       35.10       18.13      9.41 o
   5 -11   5       18.09       11.92      9.10 o
   6 -11   5        0.01        8.91     11.09 o
   7 -11   5       59.63       74.62     15.04 o
   8 -11   5        4.44        4.42     13.12 o
   9 -11   5        1.88        7.57     18.24 o
  10 -11   5        2.75       16.41     22.26 o
 -10 -10   5       17.45       23.04     16.02 o
  -9 -10   5        4.68        0.10     11.01 o
  -8 -10   5       33.77       18.57      9.70 o
  -7 -10   5       32.89       48.41      9.99 o
  -6 -10   5        8.43        8.52      7.38 o
  -5 -10   5       68.69       69.48      9.84 o
  -4 -10   5      101.63      102.12     10.62 o
  -3 -10   5       54.08       72.81     10.30 o
  -2 -10   5       45.05       48.03      8.91 o
  -1 -10   5       40.06       40.00      7.72 o
   0 -10   5       53.51       47.75      7.78 o
   1 -10   5        0.12        3.38      5.56 o
   2 -10   5      281.34      319.84     15.31 o
   3 -10   5       28.80       23.02      8.60 o
   4 -10   5       22.75       16.10      8.73 o
   5 -10   5       59.48       34.11     10.65 o
   6 -10   5       16.77       25.70      9.11 o
   7 -10   5        3.52        9.30     11.44 o
   8 -10   5       18.97       16.07     12.44 o
   9 -10   5       11.74       18.81     13.69 o
  10 -10   5        0.49        4.42     13.76 o
 -11  -9   5        0.39        1.39     15.94 o
 -10  -9   5       36.41       60.10     17.41 o
  -9  -9   5        0.71        2.00      9.05 o
  -8  -9   5       95.75       88.97     11.48 o
  -7  -9   5       68.89       62.79      9.76 o
  -6  -9   5      207.97      208.21     12.57 o
  -5  -9   5        3.81        9.53      7.40 o
  -4  -9   5      443.48      411.13     15.88 o
  -3  -9   5        3.76        6.32      5.65 o
  -2  -9   5      193.09      217.07      9.38 o
  -1  -9   5        8.09        7.02      5.34 o
   0  -9   5       57.52       48.41      5.98 o
   1  -9   5       24.47       16.96      4.50 o
   2  -9   5      245.50      259.83     13.17 o
   3  -9   5      127.43      150.86      9.35 o
   4  -9   5       39.48       25.05      6.87 o
   5  -9   5      179.54      157.18     10.92 o
   6  -9   5       17.65        6.86      8.09 o
   7  -9   5       12.37        8.25      8.50 o
   8  -9   5       30.73       31.43     12.63 o
   9  -9   5        2.29        4.79     11.49 o
  10  -9   5        8.45       25.13     14.60 o
  11  -9   5       63.68       64.10     17.21 o
 -11  -8   5       95.16       75.15     15.17 o
 -10  -8   5      259.31      283.43     35.76 o
  -9  -8   5       62.81       40.18     11.74 o
  -8  -8   5       24.58       32.14     10.14 o
  -7  -8   5      161.85      153.64     13.20 o
  -6  -8   5       14.73       10.35      8.32 o
  -5  -8   5       81.86       84.60      7.28 o
  -4  -8   5      100.76      117.31      7.51 o
  -3  -8   5       68.13       68.16      6.14 o
  -2  -8   5      204.57      204.40      9.17 o
  -1  -8   5        0.41        4.20      3.13 o
   0  -8   5       69.41       90.33      8.25 o
   1  -8   5       70.14       60.50      5.85 o
   2  -8   5     3141.90     3197.35     41.55 o
   3  -8   5      916.56      893.54     19.07 o
   4  -8   5      175.03      186.75     16.69 o
   5  -8   5       37.32       26.26      7.36 o
   6  -8   5       18.11        8.49      6.97 o
   7  -8   5       15.08       10.03      8.42 o
   8  -8   5       17.28       15.11     10.26 o
   9  -8   5       14.93        3.08     10.80 o
  10  -8   5       79.51      127.88     17.08 o
  11  -8   5       16.74        4.29     13.87 o
  12  -8   5       64.47       71.82     34.39 o
 -12  -7   5        5.90        7.68     14.21 o
 -11  -7   5        0.56        8.28     12.46 o
 -10  -7   5        0.53       10.94     13.84 o
  -9  -7   5       85.48       84.27     11.84 o
  -8  -7   5       53.73       56.23     13.77 o
  -7  -7   5        0.14        4.37      8.73 o
  -6  -7   5      217.88      229.43     14.46 o
  -5  -7   5      418.79      384.63     18.97 o
  -4  -7   5      179.67      218.36     11.97 o
  -3  -7   5      595.76      579.55     15.05 o
  -2  -7   5      390.24      416.54     11.73 o
  -1  -7   5      565.68      608.48     15.69 o
   0  -7   5      852.52      961.90     20.15 o
   1  -7   5        0.02        5.40      4.26 o
   2  -7   5     2930.54     2893.11     36.89 o
   3  -7   5      130.82      137.81      6.86 o
   4  -7   5       72.79       74.75      6.39 o
   5  -7   5       12.25       11.45      5.21 o
   6  -7   5       28.87       12.25      5.50 o
   7  -7   5        8.80        2.22      5.92 o
   8  -7   5       55.36       32.13      9.78 o
   9  -7   5        2.44        1.36      9.89 o
  10  -7   5        0.40        1.91     11.28 o
  11  -7   5       25.59       21.25     13.93 o
  12  -7   5       59.90       84.41     26.88 o
 -12  -6   5        7.58       13.52     13.67 o
 -11  -6   5        1.05        5.35     11.54 o
 -10  -6   5        7.79        9.26      8.89 o
  -9  -6   5      124.34      111.44     12.87 o
  -8  -6   5      224.65      247.62     16.02 o
  -7  -6   5        0.13       12.73      6.61 o
  -6  -6   5       53.86       52.69      9.76 o
  -5  -6   5       14.99        7.00      5.51 o
  -4  -6   5       32.90       36.50      5.41 o
  -3  -6   5        8.45        8.22      4.00 o
  -2  -6   5      900.55      936.64     15.54 o
  -1  -6   5        0.16        1.54      3.27 o
   0  -6   5      418.55      481.63     11.29 o
   1  -6   5     1708.32     1794.34     24.60 o
   2  -6   5     4911.36     4928.06     51.86 o
   3  -6   5      543.76      596.27     18.80 o
   4  -6   5       25.14       17.72      4.59 o
   5  -6   5      224.03      191.33      8.10 o
   6  -6   5       58.20       35.44      6.03 o
   7  -6   5      250.16      240.69     10.96 o
   8  -6   5       41.43       35.93      8.84 o
   9  -6   5       43.73       66.03     10.16 o
  10  -6   5        2.39       16.46     11.62 o
  11  -6   5        0.12        5.28     12.29 o
  12  -6   5      100.48      142.77     27.93 o
  13  -6   5        0.04        0.00     38.79 o
 -12  -5   5        3.03        9.55     12.31 o
 -11  -5   5        2.41        6.70     10.88 o
 -10  -5   5       36.15       28.45      9.37 o
  -9  -5   5      289.75      286.12     14.72 o
  -8  -5   5      277.38      279.24     18.39 o
  -7  -5   5      964.86      872.42     28.41 o
  -6  -5   5     1797.58     1827.62     31.58 o
  -5  -5   5      983.97     1064.11     19.50 o
  -4  -5   5       49.77       73.22      6.36 o
  -3  -5   5     1954.55     2232.62     28.37 o
  -2  -5   5        4.41       19.43      3.93 o
  -1  -5   5     1451.75     1360.31     16.05 o
   0  -5   5       93.99      122.07      6.78 o
   1  -5   5     1595.25     1564.61     16.80 o
   2  -5   5      825.16      712.84     11.07 o
   3  -5   5     1468.55     1584.13     20.26 o
   4  -5   5     3900.59     3875.91     45.68 o
   5  -5   5       20.69       19.39      5.39 o
   6  -5   5        0.60        1.28      4.71 o
   7  -5   5       61.51       41.10      6.84 o
   8  -5   5      584.15      579.26     16.57 o
   9  -5   5      705.58      772.15     19.31 o
  10  -5   5      555.15      568.22     23.36 o
  11  -5   5        1.65        7.16     11.73 o
  12  -5   5      136.39      170.60     35.38 o
  13  -5   5       90.05       73.01     25.45 o
 -13  -4   5        9.16       11.46     16.29 o
 -12  -4   5        0.56        6.39     11.85 o
 -11  -4   5       27.83       29.12     11.83 o
 -10  -4   5      142.06      131.43     11.34 o
  -9  -4   5       99.00      101.76     10.77 o
  -8  -4   5        7.71       14.84      6.85 o
  -7  -4   5      401.68      463.50     13.97 o
  -6  -4   5       11.06        6.92      5.93 o
  -5  -4   5        2.91        5.82      4.91 o
  -4  -4   5      832.64      805.12     16.37 o
  -3  -4   5      384.83      431.44      7.17 o
  -2  -4   5       50.85       66.57      7.44 o
  -1  -4   5     1131.52     1167.07     14.97 o
   0  -4   5      460.16      478.69      7.46 o
   1  -4   5     1836.98     1900.14     16.49 o
   2  -4   5      412.49      395.94      9.42 o
   3  -4   5      827.58      865.14     14.51 o
   4  -4   5     1443.22     1631.72     23.71 o
   5  -4   5      143.24      191.20      7.81 o
   6  -4   5     1208.53     1198.68     22.01 o
   7  -4   5        6.79        4.49      5.36 o
   8  -4   5      594.70      592.03     13.37 o
   9  -4   5      150.14      158.13     12.36 o
  10  -4   5      110.18       87.53      9.03 o
  11  -4   5       13.46       18.65     15.66 o
  12  -4   5       53.50       59.56     33.25 o
  13  -4   5       18.77        1.93     23.04 o
 -13  -3   5        6.87        6.95     17.27 o
 -12  -3   5       13.78        8.52     14.42 o
 -11  -3   5        3.49        2.33      9.56 o
 -10  -3   5      406.67      405.36     29.31 o
  -9  -3   5      103.09       75.77     10.83 o
  -8  -3   5       77.46       76.10      7.24 o
  -7  -3   5     2214.45     2242.21     30.78 o
  -6  -3   5     1740.25     1784.87     26.38 o
  -5  -3   5     1024.44     1157.83     18.00 o
  -4  -3   5     1718.18     1841.11     24.85 o
  -3  -3   5      905.99     1099.49     14.57 o
  -2  -3   5     7780.76     7687.88     59.77 o
  -1  -3   5     7069.05     7077.75     69.09 o
   0  -3   5      297.93      241.95      4.02 o
   1  -3   5       64.09       24.99      4.71 o
   2  -3   5     2144.49     2312.19     26.53 o
   3  -3   5      235.31      283.69      6.79 o
   4  -3   5      187.01      172.76      7.70 o
   5  -3   5     1069.58     1074.85     23.35 o
   6  -3   5      467.43      543.64     16.28 o
   7  -3   5     2602.24     2640.18     36.14 o
   8  -3   5       23.09       10.06      4.30 o
   9  -3   5     1543.81     1599.95     29.93 o
  10  -3   5      430.42      432.76     17.73 o
  11  -3   5      426.32      457.68     33.52 o
  12  -3   5       77.63       98.22     27.76 o
  13  -3   5       79.36       91.18     26.74 o
 -13  -2   5        9.62        1.78     19.76 o
 -12  -2   5        5.93       17.18     14.74 o
 -11  -2   5        0.75        4.95      9.81 o
 -10  -2   5        0.20        6.66      9.52 o
  -9  -2   5        9.60        7.10      6.24 o
  -8  -2   5       56.80       60.56      7.05 o
  -7  -2   5       11.26        9.75      5.15 o
  -6  -2   5       27.20       27.80      4.51 o
  -5  -2   5       59.18       62.39      4.46 o
  -4  -2   5      436.85      415.69      9.34 o
  -3  -2   5       77.04       76.60      5.71 o
  -2  -2   5      806.79      718.68      9.98 o
  -1  -2   5      522.45      425.34      7.63 o
   0  -2   5       82.90      108.91      4.32 o
   1  -2   5      986.03      865.76     16.42 o
   2  -2   5       21.94       10.26      2.89 o
   3  -2   5      818.93      741.28      8.63 o
   4  -2   5      197.67      205.60      6.34 o
   5  -2   5      292.73      259.19      9.51 o
   6  -2   5       18.46       18.54      3.28 o
   7  -2   5      215.92      231.93      9.50 o
   8  -2   5      244.78      279.92     12.67 o
   9  -2   5        6.17       10.72      7.16 o
  10  -2   5        0.44        0.57      7.22 o
  11  -2   5        0.38        4.64     10.68 o
  12  -2   5        2.93        2.23     13.52 o
  13  -2   5        4.64       14.02     14.93 o
  14  -2   5        4.95        8.02     41.76 o
 -13  -1   5       75.21       66.43     25.44 o
 -12  -1   5       12.55       20.87     17.17 o
 -11  -1   5       41.61       46.65     10.84 o
 -10  -1   5     2296.91     2071.47     40.23 o
  -9  -1   5      205.58      211.58      8.87 o
  -8  -1   5      255.51      237.77      9.31 o
  -7  -1   5      438.18      403.58     10.63 o
  -6  -1   5       46.49       52.06      6.59 o
  -5  -1   5     2055.84     1891.81     22.94 o
  -4  -1   5      578.02      664.66      8.20 o
  -3  -1   5     1569.10     1542.22     24.78 o
  -2  -1   5    14827.85    14936.51    160.72 o
  -1  -1   5     6275.87     6542.64     43.69 o
   0  -1   5    43034.75    41081.94    368.05 o
   1  -1   5    16333.25    16356.17    133.60 o
   2  -1   5     1080.78     1229.51     12.41 o
   3  -1   5      462.01      394.69      7.41 o
   4  -1   5     7612.01     7591.12     65.92 o
   5  -1   5      298.75      255.76      5.65 o
   6  -1   5       40.89       38.74      4.34 o
   7  -1   5       44.84       58.32      4.78 o
   8  -1   5     2029.19     1976.63     30.55 o
   9  -1   5       13.62       13.25      7.30 o
  10  -1   5        5.55        2.92      6.71 o
  11  -1   5        2.19        2.67      8.48 o
  12  -1   5      171.93      159.59     15.71 o
  13  -1   5       84.36      132.95     20.47 o
  14  -1   5       91.59       77.52     43.30 o
 -13   0   5        3.35       14.10     16.78 o
 -12   0   5        0.09        0.30     12.53 o
 -11   0   5       36.73       23.52     13.58 o
 -10   0   5      125.41      138.33     12.90 o
  -9   0   5        3.20        0.65      6.19 o
  -8   0   5        1.09        0.56      4.60 o
  -7   0   5      253.06      271.71      9.18 o
  -6   0   5       34.12       27.29      4.56 o
  -5   0   5      372.78      343.29      9.16 o
  -4   0   5      138.74      126.77      3.43 o
  -3   0   5        1.44        1.91      1.51 o
  -2   0   5       29.22       30.44      3.86 o
  -1   0   5      172.25       97.91      5.24 o
   0   0   5     1444.65     1648.85     23.51 o
   1   0   5      758.60      734.68     16.95 o
   2   0   5        0.52        0.97      1.28 o
   3   0   5      447.74      375.21      6.14 o
   4   0   5      148.22      136.65      3.97 o
   5   0   5       98.02      101.86      4.14 o
   6   0   5        0.42        8.64      3.22 o
   7   0   5        1.63        0.75      3.28 o
   8   0   5       53.44       57.66      5.45 o
   9   0   5       56.21       54.65      7.24 o
  10   0   5       33.53       38.19      9.80 o
  11   0   5       11.09       14.31      8.77 o
  12   0   5        0.03       15.64     11.10 o
  13   0   5        3.27       33.94     15.82 o
  14   0   5        1.29        5.79     23.32 o
 -13   1   5      160.33      160.87     39.12 o
 -12   1   5        1.96        0.20     17.04 o
 -11   1   5        0.77        6.98     15.35 o
 -10   1   5      349.10      352.67     18.48 o
  -9   1   5      243.83      210.30     10.94 o
  -8   1   5       28.90       15.55      5.11 o
  -7   1   5     1171.71     1176.16     16.52 o
  -6   1   5     1665.02     1643.77     19.18 o
  -5   1   5     1406.21     1324.38     21.41 o
  -4   1   5      870.61      951.56      9.62 o
  -3   1   5     6608.61     6473.93     39.43 o
  -2   1   5     2023.62     2085.21     34.34 o
  -1   1   5      618.87      619.24     10.47 o
   0   1   5    23662.88    23193.64    357.40 o
   2   1   5     4344.26     4230.39     59.10 o
   3   1   5      282.83      216.81      3.98 o
   4   1   5     4771.15     5074.95     56.23 o
   5   1   5    19310.88    19804.78    187.52 o
   6   1   5      365.12      321.89      7.49 o
   7   1   5       17.79       20.61      3.89 o
   8   1   5     3198.61     3118.83     41.00 o
   9   1   5      372.60      332.75     15.90 o
  10   1   5      484.80      472.61     19.45 o
  11   1   5      372.58      405.67     24.78 o
  12   1   5      195.18      190.72     20.55 o
  13   1   5       61.79       42.93     13.36 o
  14   1   5        1.80        5.18     15.47 o
 -13   2   5       13.68       22.68     19.84 o
 -12   2   5       12.72        6.58     17.57 o
 -11   2   5        6.27        2.92     14.57 o
 -10   2   5      124.91      129.49     12.49 o
  -9   2   5       44.08       55.90     10.68 o
  -8   2   5       91.07       73.48      6.69 o
  -7   2   5       64.53       47.60      5.64 o
  -6   2   5       26.21       30.58      4.55 o
  -5   2   5      318.65      302.79      8.50 o
  -4   2   5       73.50       84.25      4.28 o
  -3   2   5      388.39      427.68      8.39 o
  -2   2   5     1530.11     1477.09     15.18 o
  -1   2   5        1.94        6.81      1.27 o
   0   2   5     4565.77     4530.93     43.47 o
   1   2   5     2003.86     1989.73     49.40 o
   2   2   5       17.67       18.79      2.36 o
   3   2   5      616.07      673.38      8.18 o
   4   2   5      754.52      718.26     13.53 o
   5   2   5     2519.61     2682.32     39.65 o
   6   2   5       31.07       51.73      5.65 o
   7   2   5       13.88       13.20      3.53 o
   8   2   5      449.92      446.21     10.96 o
   9   2   5       16.33       18.25      6.66 o
  10   2   5        0.33        1.64      8.18 o
  11   2   5        2.75        9.75      9.87 o
  12   2   5        7.51        9.76     10.72 o
  13   2   5        0.83       11.25     11.18 o
  14   2   5       18.36       19.35     16.88 o
 -13   3   5        6.59       21.81     23.00 o
 -12   3   5      284.94      281.11     28.16 o
 -11   3   5        3.36        7.25     15.29 o
 -10   3   5      123.81      111.54     19.05 o
  -9   3   5      430.19      419.85     15.79 o
  -8   3   5       25.28       17.17      5.88 o
  -7   3   5      852.92      820.78     19.00 o
  -6   3   5      134.05      135.19      7.25 o
  -5   3   5     1751.37     1760.68     23.06 o
  -4   3   5        9.71        9.11      2.87 o
  -3   3   5     2553.36     2567.90     26.26 o
  -2   3   5     1048.09     1072.36      8.25 o
  -1   3   5     5931.74     5667.93     61.67 o
   0   3   5        8.65        1.21      6.02 o
   1   3   5      153.27      113.02      8.45 o
   2   3   5      462.16      462.09      5.94 o
   3   3   5     9203.32     9010.11     84.29 o
   4   3   5       80.57      130.09      4.81 o
   5   3   5     5243.99     5354.19     66.10 o
   6   3   5      137.24      107.90      5.26 o
   7   3   5        1.69        3.82      3.14 o
   8   3   5       68.89       67.20      5.48 o
   9   3   5       19.10       19.76      5.55 o
  10   3   5       78.12       69.02     11.51 o
  11   3   5        0.61        4.24      9.01 o
  12   3   5      100.09      102.22     14.77 o
  13   3   5        3.52        8.76     12.08 o
  14   3   5       69.50       96.34     26.92 o
 -13   4   5       20.07        0.10     38.20 o
 -12   4   5        5.07        0.10     18.63 o
 -11   4   5      193.95      226.03     23.98 o
 -10   4   5      185.68      230.01     25.27 o
  -9   4   5      334.31      338.50     14.25 o
  -8   4   5      219.03      215.45     10.58 o
  -7   4   5      161.90      135.34      8.87 o
  -6   4   5        0.01        3.58      4.53 o
  -5   4   5       38.52       31.19      5.24 o
  -4   4   5      378.45      372.24     10.47 o
  -3   4   5      170.71      206.55      5.32 o
  -2   4   5      853.75      889.53     11.18 o
  -1   4   5      841.34      848.53     15.28 o
   0   4   5     1142.03     1117.87     17.68 o
   1   4   5     1327.24     1351.26     15.56 o
   2   4   5      418.73      393.59      6.56 o
   3   4   5      147.28      173.58      4.20 o
   4   4   5        3.88        1.38      2.61 o
   5   4   5      988.90      954.52     14.39 o
   6   4   5      143.10      119.47      6.74 o
   7   4   5        1.39        4.91      3.54 o
   8   4   5        0.57        7.21      3.62 o
   9   4   5      262.79      234.54      8.36 o
  10   4   5       14.97       14.09      9.84 o
  11   4   5       26.77       38.14     11.21 o
  12   4   5       33.06       40.40     12.51 o
  13   4   5        0.00        9.23     12.95 o
 -12   5   5      163.29      175.29     31.24 o
 -11   5   5        6.09       11.78     16.63 o
 -10   5   5      343.77      344.62     26.37 o
  -9   5   5       30.30       33.43     12.56 o
  -8   5   5       57.64       58.98      7.85 o
  -7   5   5       56.58       51.83      6.08 o
  -6   5   5       11.53       14.65      4.19 o
  -5   5   5      800.57      739.03     11.61 o
  -4   5   5      518.68      504.96      7.96 o
  -3   5   5     3099.18     3355.82     36.19 o
  -2   5   5       84.75      125.54      5.07 o
  -1   5   5     1028.91     1053.01     15.81 o
   0   5   5      967.79      999.35      9.08 o
   1   5   5      472.76      426.83      6.64 o
   2   5   5      548.99      585.36      7.60 o
   3   5   5       42.24       51.95      3.85 o
   4   5   5      950.57      926.65     13.99 o
   5   5   5        2.08        2.44      3.00 o
   6   5   5       46.11       48.42      6.47 o
   7   5   5      328.17      337.40     10.32 o
   8   5   5      885.75      875.57     16.65 o
   9   5   5       99.23       92.66      7.91 o
  10   5   5      141.23      111.17     11.18 o
  11   5   5        0.45        0.63      9.92 o
  12   5   5       27.52       18.16     12.15 o
  13   5   5       12.24       28.66     13.02 o
 -12   6   5       52.69       31.43     23.12 o
 -11   6   5       13.02       42.43     21.73 o
 -10   6   5       31.13       49.85     17.69 o
  -9   6   5      655.41      718.29     27.57 o
  -8   6   5      793.47      805.34     23.55 o
  -7   6   5       37.49       45.62      6.62 o
  -6   6   5      125.39      121.77      7.37 o
  -5   6   5      264.31      317.38      9.23 o
  -4   6   5      266.87      266.08      7.32 o
  -3   6   5      773.72      811.83     12.47 o
  -2   6   5      581.93      625.18     12.92 o
  -1   6   5      790.35      827.96     13.16 o
   0   6   5     3484.86     3699.53     35.02 o
   1   6   5     2263.45     2272.94     26.54 o
   2   6   5       69.77       78.05      4.06 o
   3   6   5     2129.67     2196.24     23.55 o
   4   6   5      906.27      906.70     14.55 o
   5   6   5      142.53      159.02      6.79 o
   6   6   5      216.95      200.71      7.82 o
   7   6   5      284.37      267.90      9.28 o
   8   6   5        0.01        2.28      4.51 o
   9   6   5      917.50      886.27     19.81 o
  10   6   5        0.33        4.27      8.32 o
  11   6   5      244.81      292.70     21.18 o
  12   6   5        6.78       15.83     12.50 o
  13   6   5        0.40       11.66     12.60 o
 -11   7   5       14.20       16.62     23.21 o
 -10   7   5        6.23        4.35     17.15 o
  -9   7   5       21.60        9.09     10.16 o
  -8   7   5        1.27        1.42      8.53 o
  -7   7   5       85.03       88.24     10.27 o
  -6   7   5       18.04       47.30      7.06 o
  -5   7   5       11.10       17.40      5.29 o
  -4   7   5        4.28        7.47      4.32 o
  -3   7   5      993.67     1055.01     16.72 o
  -2   7   5      284.84      262.72      7.93 o
  -1   7   5      225.97      259.22      7.83 o
   0   7   5       44.67       47.09      3.93 o
   1   7   5     1114.52     1113.29     13.28 o
   2   7   5       16.09       16.26      3.42 o
   3   7   5      696.97      653.88     11.55 o
   4   7   5      117.97      147.68     11.29 o
   5   7   5        5.67        5.08      3.77 o
   6   7   5        5.15        5.65      4.73 o
   7   7   5        1.19        8.77      4.63 o
   8   7   5      173.85      184.06     10.83 o
   9   7   5        1.00        3.94      9.16 o
  10   7   5        1.01        7.67      9.01 o
  11   7   5       22.29       23.03     10.37 o
  12   7   5        0.09        2.89     12.26 o
 -11   8   5        6.10       22.11     21.46 o
 -10   8   5        4.10        0.00     17.39 o
  -9   8   5       77.44       83.31     13.03 o
  -8   8   5        0.75        7.35      9.51 o
  -7   8   5       76.66       82.06     11.14 o
  -6   8   5        3.95        0.40      7.33 o
  -5   8   5      504.17      478.31     14.22 o
  -4   8   5      512.97      492.64     13.01 o
  -3   8   5      523.23      491.76     11.51 o
  -2   8   5        0.73        3.41      3.54 o
  -1   8   5       61.72       70.06      4.56 o
   0   8   5      178.58      163.83      7.68 o
   1   8   5       57.32       52.25      4.50 o
   2   8   5        1.86        4.20      3.41 o
   3   8   5     1351.46     1240.10     18.19 o
   4   8   5     4762.35     4694.86     54.74 o
   5   8   5      109.89      123.63      9.38 o
   6   8   5      663.50      624.21     13.76 o
   7   8   5      106.62      118.64     13.20 o
   8   8   5      162.58      174.55     12.67 o
   9   8   5      270.62      324.49     17.29 o
  10   8   5        0.13        3.36      8.95 o
  11   8   5        0.03        7.75     10.02 o
  12   8   5       14.23       12.44     12.05 o
 -10   9   5       20.50       36.47     21.25 o
  -9   9   5        3.38        8.76     11.30 o
  -8   9   5       10.25        1.48     10.04 o
  -7   9   5       29.73       25.73     10.20 o
  -6   9   5       82.70       84.03     12.17 o
  -5   9   5       17.67        8.00      6.18 o
  -4   9   5      166.10      176.56     11.27 o
  -3   9   5      222.18      239.42     10.02 o
  -2   9   5      347.31      340.65     11.31 o
  -1   9   5       58.72       56.98      5.70 o
   0   9   5      409.79      423.79     10.41 o
   1   9   5      134.03      145.19      7.90 o
   2   9   5        0.22        0.65      3.60 o
   3   9   5        0.65        1.30      3.76 o
   4   9   5       28.59       21.96      4.67 o
   5   9   5       80.11       77.14      6.96 o
   6   9   5      116.93      118.89      9.63 o
   7   9   5      375.03      335.77     20.37 o
   8   9   5       17.04       15.85      7.37 o
   9   9   5       28.01       19.20     10.00 o
  10   9   5        8.02       20.90     13.61 o
  11   9   5        0.81        1.44     11.22 o
  12   9   5        3.64       22.13     21.92 o
 -10  10   5       78.37       75.99     25.31 o
  -9  10   5       83.35       98.82     34.54 o
  -8  10   5       25.67       18.98     11.67 o
  -7  10   5       27.34       28.75     10.84 o
  -6  10   5       31.19       29.26     10.55 o
  -5  10   5       11.04       21.79      9.71 o
  -4  10   5        7.96        6.88      7.59 o
  -3  10   5       13.00       16.86      8.70 o
  -2  10   5      106.32      116.43     12.67 o
  -1  10   5       47.51       61.84      6.40 o
   0  10   5      519.03      505.55     12.16 o
   1  10   5      390.58      379.24     11.09 o
   2  10   5       60.33       80.72      6.28 o
   3  10   5      119.06      109.51      9.97 o
   4  10   5        0.85        1.11      5.38 o
   5  10   5     1103.32     1085.05     24.45 o
   6  10   5      573.46      538.94     19.81 o
   7  10   5        0.01        1.24      7.03 o
   8  10   5       93.99      104.39     12.85 o
   9  10   5        8.48       14.72     10.18 o
  10  10   5      151.63      162.68     16.59 o
  11  10   5        1.32        5.51     11.77 o
  -9  11   5        4.00        9.58     19.44 o
  -8  11   5       51.91       60.01     20.07 o
  -7  11   5        0.42        0.00     10.57 o
  -6  11   5        5.22        6.04     10.12 o
  -5  11   5       27.90       26.32     10.57 o
  -4  11   5       48.24       56.24     10.72 o
  -3  11   5       21.03        5.95      8.28 o
  -2  11   5       22.98       14.14      8.68 o
  -1  11   5      376.38      366.45     24.54 o
   0  11   5      507.39      657.49     19.19 o
   1  11   5        1.09       20.63      7.84 o
   2  11   5       28.72       29.52      7.75 o
   3  11   5      162.45      140.59     12.65 o
   4  11   5       29.14       21.11      7.48 o
   5  11   5       64.57       42.86      9.58 o
   6  11   5       21.82       33.03      8.35 o
   7  11   5      105.96      119.55     10.50 o
   8  11   5        9.73        9.42      9.71 o
   9  11   5        6.42        4.20      9.92 o
  10  11   5        0.30        9.20     12.34 o
  -8  12   5       23.19       39.71     21.43 o
  -7  12   5        0.27        1.93     13.16 o
  -6  12   5        5.20        9.48     12.71 o
  -5  12   5       90.66      101.44     13.94 o
  -4  12   5        0.27        0.00      8.87 o
  -3  12   5       28.89       37.37     10.35 o
  -2  12   5       74.07       84.98     11.38 o
  -1  12   5       15.78       15.12      8.71 o
   0  12   5      278.16      294.92     14.39 o
   1  12   5      147.55      155.82     11.31 o
   2  12   5        3.29        1.97      7.24 o
   3  12   5      204.47      220.67     12.73 o
   4  12   5      312.67      278.11     14.00 o
   5  12   5       84.75       82.03     10.27 o
   6  12   5      192.00      176.97     12.45 o
   7  12   5        6.80       13.36      9.89 o
   8  12   5        3.84       12.04     10.08 o
   9  12   5        4.16        3.71     11.10 o
  -7  13   5        3.37        9.28     14.36 o
  -6  13   5        0.52        3.91     12.18 o
  -5  13   5       44.36       26.75     13.52 o
  -4  13   5       47.60       43.49     12.17 o
  -3  13   5      127.52      161.29     15.21 o
  -2  13   5        1.90        6.18      9.24 o
  -1  13   5        2.52        3.69      8.82 o
   0  13   5        9.14        4.03      7.83 o
   1  13   5       29.20       12.82      8.55 o
   2  13   5       23.59       50.10      9.59 o
   3  13   5      123.00      157.47     12.27 o
   4  13   5       64.08       70.62     10.59 o
   5  13   5       11.30       15.41      8.83 o
   6  13   5       42.32       51.67     10.06 o
   7  13   5        8.34       11.08     10.99 o
   8  13   5        0.02        9.76     11.58 o
  -6  14   5        4.40       22.76     36.81 o
  -5  14   5        0.61        5.58     12.86 o
  -4  14   5       20.62       16.30     12.87 o
  -3  14   5      177.55      181.65     18.79 o
  -2  14   5        8.70        7.13     11.58 o
  -1  14   5        0.18        2.25      9.27 o
   0  14   5       30.70       47.11     11.25 o
   1  14   5       57.77       67.03     10.78 o
   2  14   5       31.70       18.97      9.55 o
   3  14   5      127.73      129.15     12.61 o
   4  14   5       68.63       68.90     10.86 o
   5  14   5        0.14        6.17      9.37 o
   6  14   5       12.12       25.42     11.85 o
   7  14   5       10.22       18.33     12.83 o
  -4  15   5       39.20       32.66     37.11 o
  -3  15   5       18.77       33.51     15.13 o
  -2  15   5        0.28        1.28     11.51 o
  -1  15   5        0.01        0.42     11.45 o
   0  15   5        0.35        3.07     11.50 o
   1  15   5        8.99        5.71     11.91 o
   2  15   5       40.87       31.05     10.99 o
   3  15   5        2.50        6.13      9.29 o
   4  15   5       70.61       56.78     11.18 o
   5  15   5       36.93       16.20     10.75 o
   0  16   5        0.57        2.38     31.47 o
   1  16   5        0.26        0.00     32.76 o
  -4 -15   6       12.46       31.00     19.10 o
  -3 -15   6       51.05       44.19     20.69 o
  -2 -15   6       46.61       54.94     20.88 o
  -1 -15   6        1.64        0.10     16.83 o
   0 -15   6        0.09        0.30     17.34 o
   1 -15   6        9.98        2.24     18.12 o
   2 -15   6       17.20       24.67     19.85 o
   3 -15   6        5.66       19.94     19.81 o
   4 -15   6        2.36        2.62     19.44 o
  -6 -14   6        1.79        0.00     18.21 o
  -5 -14   6        1.00       10.39     16.13 o
  -4 -14   6        9.71       12.89     12.77 o
  -3 -14   6       24.58       41.91     12.54 o
  -2 -14   6       41.09       52.09     14.98 o
  -1 -14   6        6.75        8.22     10.89 o
   0 -14   6       44.56       48.38     12.33 o
   1 -14   6       96.98      123.68     15.62 o
   2 -14   6       48.45       47.78     19.79 o
   3 -14   6       20.64       40.31     19.72 o
   4 -14   6        2.48        0.85     18.12 o
   5 -14   6        3.63        6.61     19.48 o
   6 -14   6        2.87        0.10     19.14 o
  -7 -13   6        6.70        2.86     11.64 o
  -6 -13   6       12.34       16.75     12.86 o
  -5 -13   6       11.64       17.28     10.74 o
  -4 -13   6       79.24       66.49     12.85 o
  -3 -13   6        6.29        9.59     10.08 o
  -2 -13   6      219.54      257.46     20.08 o
  -1 -13   6       38.53       53.36     12.02 o
   0 -13   6        0.54        4.83      9.57 o
   1 -13   6       27.95       42.41     10.99 o
   2 -13   6        1.58        5.92     10.05 o
   3 -13   6       90.05       85.04     13.97 o
   4 -13   6        2.43        3.51     12.99 o
   5 -13   6       49.79       60.17     22.37 o
   6 -13   6        2.23        1.05     18.86 o
   7 -13   6        6.64       16.25     20.85 o
   8 -13   6       78.89       61.26     44.63 o
  -8 -12   6       42.47       29.07     13.17 o
  -7 -12   6        4.06       15.54     11.73 o
  -6 -12   6       32.93       39.15     11.43 o
  -5 -12   6       15.29        5.81      8.88 o
  -4 -12   6        2.34        1.08      8.87 o
  -3 -12   6      120.17      107.05     15.57 o
  -2 -12   6      103.43      125.17     12.24 o
  -1 -12   6       94.18       71.85     10.53 o
   0 -12   6        2.77       14.16      9.32 o
   1 -12   6       14.40       25.34      9.34 o
   2 -12   6        2.75        0.20      8.38 o
   3 -12   6        0.06        7.05      8.66 o
   4 -12   6        0.73        3.14      9.15 o
   5 -12   6        7.72        9.88     11.54 o
   6 -12   6        1.08        5.36     12.16 o
   7 -12   6        0.69        6.74     14.91 o
   8 -12   6       10.46       13.28     20.38 o
   9 -12   6        1.30        3.85     20.88 o
  -9 -11   6        7.10       22.60     12.68 o
  -8 -11   6       77.17       55.80     13.78 o
  -7 -11   6       32.82       34.88     10.85 o
  -6 -11   6        9.63        9.01      9.39 o
  -5 -11   6       35.80       27.62      8.60 o
  -4 -11   6       96.04      101.69     10.78 o
  -3 -11   6      152.50      163.92     12.78 o
  -2 -11   6        9.22        8.87      7.91 o
  -1 -11   6       67.13       72.59     10.21 o
   0 -11   6      199.22      183.93     13.14 o
   1 -11   6        4.42        8.80      8.24 o
   2 -11   6      318.58      350.71     28.06 o
   3 -11   6       69.01       87.38     12.10 o
   4 -11   6        0.29        2.91      8.83 o
   5 -11   6        0.02        2.20      8.05 o
   6 -11   6      164.82      193.08     17.60 o
   7 -11   6        9.30       13.94     12.49 o
   8 -11   6      268.75      290.09     26.07 o
   9 -11   6        2.31        8.93     18.11 o
  10 -11   6       12.31       34.36     21.92 o
 -10 -10   6       14.94       18.24     15.69 o
  -9 -10   6        2.42        8.53     11.47 o
  -8 -10   6       13.93       13.05      9.81 o
  -7 -10   6      110.65      113.00     12.24 o
  -6 -10   6       12.41        6.42      7.82 o
  -5 -10   6        1.33        7.22      7.76 o
  -4 -10   6       11.14       11.49      7.85 o
  -3 -10   6       68.70       86.01     10.03 o
  -2 -10   6        0.07        2.79      7.30 o
  -1 -10   6      109.84      134.81     11.56 o
   0 -10   6       92.57      107.05      8.29 o
   1 -10   6       25.32       14.55      5.56 o
   2 -10   6        0.08        4.49      7.39 o
   3 -10   6      424.76      389.13     17.03 o
   4 -10   6       22.83       16.56      8.44 o
   5 -10   6      244.08      202.34     15.70 o
   6 -10   6       47.01       27.46      9.53 o
   7 -10   6       69.27       66.06     13.73 o
   8 -10   6        3.39        4.45     11.29 o
   9 -10   6        0.34        8.86     13.30 o
  10 -10   6       10.26       13.34     15.23 o
 -11  -9   6        8.92       11.36     14.88 o
 -10  -9   6        0.94       11.64     14.83 o
  -9  -9   6       40.14       28.12     15.09 o
  -8  -9   6        1.57        3.86      9.15 o
  -7  -9   6       26.74       28.32      8.78 o
  -6  -9   6        0.43        4.41      7.59 o
  -5  -9   6       27.98       32.89      8.15 o
  -4  -9   6       89.65       70.43      8.29 o
  -3  -9   6      150.37      151.18     11.06 o
  -2  -9   6      417.36      388.20     15.04 o
  -1  -9   6       11.16        8.25      4.14 o
   0  -9   6        1.02        2.16      4.22 o
   1  -9   6        1.36        2.85      4.93 o
   2  -9   6       92.03       99.27      7.81 o
   3  -9   6     1078.09     1163.83     25.84 o
   4  -9   6        2.71        0.86      5.95 o
   5  -9   6      630.94      560.08     17.40 o
   6  -9   6      102.27       86.29     11.63 o
   7  -9   6        0.49        1.19     10.12 o
   8  -9   6      406.50      373.67     23.90 o
   9  -9   6        0.29        0.20     11.38 o
  10  -9   6       35.20       37.81     13.99 o
  11  -9   6       75.70      120.07     19.19 o
 -11  -8   6        0.05        8.95     13.76 o
 -10  -8   6        4.00        0.79     12.28 o
  -9  -8   6        0.23        6.28      9.65 o
  -8  -8   6       62.71       57.13     11.45 o
  -7  -8   6      161.03      166.69     16.14 o
  -6  -8   6        0.43        3.72      7.95 o
  -5  -8   6        2.11        1.60      6.14 o
  -4  -8   6      360.00      322.39     14.69 o
  -3  -8   6       60.44       53.48      7.08 o
  -2  -8   6       27.85       28.29      7.30 o
  -1  -8   6      181.69      171.67      8.78 o
   0  -8   6      160.13      171.69      8.52 o
   1  -8   6      101.22      109.13      8.23 o
   2  -8   6       43.42       51.62      6.81 o
   3  -8   6       97.62       94.59      7.69 o
   4  -8   6        0.47        3.50      5.55 o
   5  -8   6      272.48      283.59     15.81 o
   6  -8   6        0.80        0.10      6.15 o
   7  -8   6       37.13       35.50      7.67 o
   8  -8   6        0.43        4.55      9.49 o
   9  -8   6        5.97       14.28     10.98 o
  10  -8   6        2.73        5.69     11.54 o
  11  -8   6       76.80       74.17     16.63 o
  12  -8   6        1.57        0.00     19.81 o
 -12  -7   6        2.64        4.15     13.37 o
 -11  -7   6        6.01       11.18     12.67 o
 -10  -7   6       56.83       84.23     16.60 o
  -9  -7   6       89.21       72.48     12.03 o
  -8  -7   6      258.77      227.67     18.38 o
  -7  -7   6     1200.59     1213.07     29.15 o
  -6  -7   6      134.72      132.29     11.59 o
  -5  -7   6      627.90      592.69     19.59 o
  -4  -7   6       14.38       15.15      5.20 o
  -3  -7   6        0.31        1.02      4.87 o
  -2  -7   6       26.55       18.26      4.89 o
  -1  -7   6     2700.54     2865.00     40.36 o
   0  -7   6      988.39     1157.50     23.24 o
   1  -7   6        0.25        5.91      4.75 o
   2  -7   6      910.66      892.62     21.83 o
   3  -7   6      491.19      422.38     12.02 o
   4  -7   6       97.89       99.09      6.61 o
   5  -7   6      145.37      132.00      8.18 o
   6  -7   6       30.74       30.71      6.80 o
   7  -7   6       16.49       10.66      6.85 o
   8  -7   6        1.07        9.49      8.38 o
   9  -7   6       43.38       22.64     11.70 o
  10  -7   6        1.15        2.59     11.94 o
  11  -7   6        2.55        7.52     12.97 o
  12  -7   6        0.33        0.00     19.21 o
 -12  -6   6       28.55       27.37     14.62 o
 -11  -6   6       13.58       23.91     12.90 o
 -10  -6   6        1.37        9.12     11.00 o
  -9  -6   6       55.95       46.53     10.95 o
  -8  -6   6       85.25       79.93     11.19 o
  -7  -6   6      862.13      876.14     24.37 o
  -6  -6   6        2.60        5.43      6.01 o
  -5  -6   6     1293.99     1310.33     23.72 o
  -4  -6   6      333.30      332.88     10.97 o
  -3  -6   6      489.46      479.92     12.42 o
  -2  -6   6       44.56       57.93      5.29 o
  -1  -6   6      892.51      843.40     16.92 o
   0  -6   6      638.91      693.84     15.80 o
   1  -6   6        6.59        8.67      3.64 o
   2  -6   6     1653.26     1646.78     25.44 o
   3  -6   6      842.25      888.19     17.93 o
   4  -6   6      319.04      355.59      9.20 o
   5  -6   6       45.79       42.12      5.63 o
   6  -6   6      204.24      181.02      9.07 o
   7  -6   6      153.50      141.82      8.77 o
   8  -6   6      179.45      146.04     18.32 o
   9  -6   6      206.59      200.46     14.23 o
  10  -6   6       39.17       38.80     12.40 o
  11  -6   6      569.79      583.07     26.50 o
  12  -6   6      136.08      156.32     27.97 o
  13  -6   6       11.63       36.22     40.77 o
 -12  -5   6        5.69        3.73     12.38 o
 -11  -5   6       10.43       12.85     11.02 o
 -10  -5   6        1.74       11.72     10.28 o
  -9  -5   6        0.00        1.79      8.28 o
  -8  -5   6       89.48       65.19     10.26 o
  -7  -5   6       46.57       57.29      8.19 o
  -6  -5   6        3.54        5.38      5.38 o
  -5  -5   6      178.72      241.35     11.12 o
  -4  -5   6       56.23       68.98      6.62 o
  -3  -5   6       15.50       34.73      4.60 o
  -2  -5   6      124.91      144.75      6.12 o
  -1  -5   6      217.58      199.58      8.31 o
   0  -5   6      161.03      159.59      9.08 o
   1  -5   6      299.02      293.82      8.02 o
   2  -5   6       15.48       10.25      4.39 o
   3  -5   6      858.44      975.38     19.32 o
   4  -5   6       48.80       40.52      4.24 o
   5  -5   6      314.73      312.02     10.51 o
   6  -5   6      355.22      374.41     11.75 o
   7  -5   6      312.65      283.46     11.48 o
   8  -5   6        2.32        1.74      5.76 o
   9  -5   6      189.38      190.39     13.06 o
  10  -5   6      110.01       96.51     12.41 o
  11  -5   6       29.70       38.73     12.88 o
  12  -5   6       27.29       13.69     18.85 o
  13  -5   6        2.79       16.20     20.93 o
 -13  -4   6        0.52        0.38     20.39 o
 -12  -4   6       21.18       27.37     17.08 o
 -11  -4   6        1.34        3.10     10.44 o
 -10  -4   6       72.36       65.91     12.10 o
  -9  -4   6      354.25      363.00     16.65 o
  -8  -4   6      246.28      288.42     11.45 o
  -7  -4   6      574.45      584.10     16.68 o
  -6  -4   6      940.38      853.19     16.83 o
  -5  -4   6     1496.54     1495.08     24.80 o
  -4  -4   6     2689.95     2738.48     39.31 o
  -3  -4   6     1949.64     2405.48     27.25 o
  -2  -4   6      458.25      484.71      8.98 o
  -1  -4   6     4941.97     4837.71     52.99 o
   0  -4   6     6423.27     6709.66     64.62 o
   1  -4   6        4.57        0.68      2.78 o
   2  -4   6       26.37       20.72      4.49 o
   3  -4   6     7152.16     7258.67     71.35 o
   4  -4   6     6258.59     6373.47     69.88 o
   5  -4   6       59.23       82.18      4.77 o
   6  -4   6     2566.23     2674.17     38.62 o
   7  -4   6      817.58      781.35     22.37 o
   8  -4   6       75.32       73.08      7.47 o
   9  -4   6      582.63      550.70     17.77 o
  10  -4   6       32.42       41.84      7.98 o
  11  -4   6       64.14       53.71     17.15 o
  12  -4   6        0.17        5.49     20.02 o
  13  -4   6       73.00       72.70     26.33 o
 -13  -3   6       10.29       21.10     18.95 o
 -12  -3   6        2.75        1.84     13.37 o
 -11  -3   6       19.11       22.62     11.06 o
 -10  -3   6       81.53       70.85     12.58 o
  -9  -3   6       85.71       63.42      9.24 o
  -8  -3   6       26.90       15.06      6.05 o
  -7  -3   6       57.81       53.32      6.71 o
  -6  -3   6       24.25       28.54      6.47 o
  -5  -3   6        1.37        2.17      4.46 o
  -4  -3   6      293.45      305.34      8.45 o
  -3  -3   6       72.29       99.41      6.25 o
  -2  -3   6      975.80      916.19     12.15 o
  -1  -3   6      515.75      501.33      7.18 o
   0  -3   6      365.72      352.86      8.08 o
   1  -3   6      720.91      724.85     14.50 o
   2  -3   6     1681.59     1654.56     17.65 o
   3  -3   6        0.00        5.75      1.91 o
   4  -3   6      459.15      405.39     10.28 o
   5  -3   6      589.67      596.48     10.03 o
   6  -3   6      260.27      253.92     10.67 o
   7  -3   6      225.15      223.90     10.45 o
   8  -3   6       47.12       35.27      5.11 o
   9  -3   6        0.76        8.30      6.31 o
  10  -3   6       27.08       24.06      9.60 o
  11  -3   6        6.01        6.30     10.79 o
  12  -3   6       16.82       32.09     20.41 o
  13  -3   6        0.79        0.69     19.47 o
 -13  -2   6        2.01       12.22     23.05 o
 -12  -2   6        8.41       10.67     13.86 o
 -11  -2   6       33.11       21.53     10.97 o
 -10  -2   6      167.33      156.40     20.12 o
  -9  -2   6       28.43       28.62      7.02 o
  -8  -2   6        0.51        3.82      5.69 o
  -7  -2   6      206.70      207.39      8.88 o
  -6  -2   6     1210.06     1213.99     19.33 o
  -5  -2   6       12.27        9.73      3.59 o
  -4  -2   6       60.19      129.69      7.45 o
  -3  -2   6     3716.80     3962.93     49.05 o
  -2  -2   6     1175.59     1301.98     12.05 o
  -1  -2   6     4110.39     4250.99     50.63 o
   0  -2   6     2179.07     2039.70     34.02 o
   1  -2   6     4685.20     4313.16     29.33 o
   2  -2   6       47.93       41.82      4.09 o
   3  -2   6      384.41      347.44      6.76 o
   4  -2   6       11.95       24.22      4.86 o
   5  -2   6      421.04      388.14      6.33 o
   6  -2   6       93.13      116.92      7.22 o
   7  -2   6       54.54       42.10      5.47 o
   8  -2   6      488.89      466.61     12.54 o
   9  -2   6     2802.96     2782.98     45.05 o
  10  -2   6      670.73      653.44     23.72 o
  11  -2   6      242.55      216.66     21.10 o
  12  -2   6       75.75       77.25     17.81 o
  13  -2   6      302.03      400.50     27.46 o
  14  -2   6      235.01      344.68     63.24 o
 -13  -1   6        7.23       22.26     24.18 o
 -12  -1   6        6.61        2.03     14.02 o
 -11  -1   6        2.82        3.85     11.04 o
 -10  -1   6      103.17      117.11     16.60 o
  -9  -1   6       56.00       61.82      7.60 o
  -8  -1   6        6.77        5.73      4.92 o
  -7  -1   6       12.05       11.80      4.36 o
  -6  -1   6      402.10      400.10      9.83 o
  -5  -1   6      126.40      122.18      5.92 o
  -4  -1   6       84.74       78.74      3.59 o
  -3  -1   6      380.69      375.01      8.88 o
  -2  -1   6        7.22        2.23      2.15 o
  -1  -1   6      697.92      627.96     10.39 o
   0  -1   6      129.61      105.22      6.27 o
   1  -1   6        0.59        1.02      2.37 o
   2  -1   6      349.58      381.28     10.35 o
   3  -1   6      105.17       96.69      2.68 o
   4  -1   6      322.06      343.07      7.74 o
   5  -1   6        4.14        1.06      2.95 o
   6  -1   6      262.45      231.38      8.14 o
   7  -1   6        1.44        2.28      3.25 o
   8  -1   6        8.94       11.72      4.35 o
   9  -1   6      107.61       96.92     13.44 o
  10  -1   6      161.38      148.76     10.51 o
  11  -1   6        4.67       11.99     10.23 o
  12  -1   6        0.15        5.62     10.86 o
  13  -1   6        4.63       11.80     14.88 o
  14  -1   6        0.08        5.18     24.03 o
 -13   0   6       98.69      105.19     21.57 o
 -12   0   6       12.33        8.98     14.87 o
 -11   0   6        2.40        5.25     12.92 o
 -10   0   6     2614.33     2404.88     46.10 o
  -9   0   6      440.49      441.00     20.68 o
  -8   0   6      460.65      426.80     12.70 o
  -7   0   6      201.67      186.55      7.80 o
  -6   0   6     1372.28     1388.57     20.15 o
  -5   0   6      434.28      450.68      8.99 o
  -4   0   6      669.52      651.35      9.32 o
  -3   0   6      194.65      218.93      5.33 o
  -2   0   6     4054.23     4147.33     37.43 o
  -1   0   6        0.68        3.67      1.34 o
   0   0   6    15888.60    15044.38    189.53 o
   1   0   6     3174.83     3177.23    107.99 o
   2   0   6      282.97      265.55      5.18 o
   3   0   6      774.81      836.57      9.97 o
   4   0   6       30.91       29.17      2.48 o
   5   0   6      691.19      857.52     10.84 o
   6   0   6     1295.24     1420.41     19.87 o
   7   0   6        0.85        1.90      3.28 o
   8   0   6       28.27       15.20      4.81 o
   9   0   6      589.25      541.30     15.92 o
  10   0   6     2237.32     2188.94     46.03 o
  11   0   6       37.55       25.38     10.68 o
  12   0   6       47.36       60.93     15.47 o
  13   0   6      265.31      406.70     27.78 o
  14   0   6       85.79      161.89     21.86 o
 -13   1   6       17.30        3.04     16.22 o
 -12   1   6        1.06        1.04     17.45 o
 -11   1   6        3.51       12.51     15.60 o
 -10   1   6      329.44      340.35     18.22 o
  -9   1   6      110.24      106.88      9.26 o
  -8   1   6        1.97        3.90      4.70 o
  -7   1   6       29.87       30.07      4.71 o
  -6   1   6       62.10       64.53      4.58 o
  -5   1   6      572.29      603.66     11.29 o
  -4   1   6        5.82        9.69      2.57 o
  -3   1   6      371.40      362.72      6.58 o
  -2   1   6        0.65        0.49      2.06 o
  -1   1   6       36.06       36.21      3.76 o
   0   1   6     3419.53     3201.92     79.27 o
   1   1   6      931.40      897.09     35.33 o
   2   1   6      166.49      155.81     11.28 o
   3   1   6       19.31       22.28      2.37 o
   4   1   6      234.99      216.79      5.78 o
   5   1   6      193.02      178.49      9.59 o
   6   1   6       25.26       35.58      4.69 o
   7   1   6        4.26        3.73      3.09 o
   8   1   6       78.16       74.79      5.57 o
   9   1   6        1.43        0.66      4.53 o
  10   1   6       48.87       55.25      9.48 o
  11   1   6       57.92       45.77     11.37 o
  12   1   6        0.08        6.43     10.31 o
  13   1   6        7.59       34.06     12.82 o
  14   1   6        6.07       22.79     17.00 o
 -13   2   6       11.06        0.10     21.66 o
 -12   2   6       25.27       22.95     17.18 o
 -11   2   6       58.18       35.51     19.76 o
 -10   2   6      544.27      556.44     29.59 o
  -9   2   6      207.84      197.87     10.98 o
  -8   2   6      305.08      340.13     11.37 o
  -7   2   6      113.29      103.60      6.60 o
  -6   2   6      146.69      131.15      6.02 o
  -5   2   6        0.24        2.07      4.02 o
  -4   2   6       37.58       33.35      2.74 o
  -3   2   6     1657.76     1585.04     25.29 o
  -2   2   6      116.60      131.05      7.18 o
  -1   2   6     1551.89     1508.64     19.59 o
   0   2   6     9652.09    10352.50    114.03 o
   1   2   6     1496.79     1276.25     24.39 o
   2   2   6      492.76      423.05     11.19 o
   3   2   6      121.59       86.41      2.52 o
   4   2   6     4174.28     4396.15     46.56 o
   5   2   6     7552.11     8129.82    116.25 o
   6   2   6      470.41      529.13     13.75 o
   7   2   6      465.59      464.57     11.22 o
   8   2   6      836.46      810.93     15.21 o
   9   2   6      242.11      269.99      9.63 o
  10   2   6        1.89        6.04      8.32 o
  11   2   6       53.87       64.38     11.55 o
  12   2   6        0.09        8.16     11.49 o
  13   2   6       11.93       18.56     12.05 o
  14   2   6        0.73        2.57     15.87 o
 -13   3   6       68.04       43.34     41.66 o
 -12   3   6       17.29       30.69     19.21 o
 -11   3   6       19.81       42.74     17.53 o
 -10   3   6      102.86       93.77     14.92 o
  -9   3   6       21.79       30.08      7.09 o
  -8   3   6      215.78      210.78     10.48 o
  -7   3   6       62.86       76.13      6.86 o
  -6   3   6       35.47       36.48      5.80 o
  -5   3   6     1565.86     1534.98     23.70 o
  -4   3   6      331.12      323.51      7.43 o
  -3   3   6     2274.71     2096.38     22.83 o
  -2   3   6      152.73      148.20      3.73 o
  -1   3   6      557.08      490.51      6.30 o
   0   3   6      180.20      193.09      5.05 o
   1   3   6       30.32       32.52      2.51 o
   2   3   6       38.12       43.41      3.74 o
   3   3   6     3903.03     3761.47     37.23 o
   4   3   6     1571.42     1580.42     22.72 o
   5   3   6     4360.25     4389.88     51.31 o
   6   3   6      100.40      119.56      7.60 o
   7   3   6       59.02       63.55      5.63 o
   8   3   6      151.79      165.35     10.90 o
   9   3   6        3.31        3.67      7.26 o
  10   3   6        9.98       21.02      9.70 o
  11   3   6       40.53       39.21     11.02 o
  12   3   6        5.42       15.62     12.01 o
  13   3   6        0.16        5.78     12.29 o
  14   3   6        3.64       30.04     23.60 o
 -12   4   6       18.96        4.32     19.75 o
 -11   4   6      265.47      291.80     26.51 o
 -10   4   6       43.38       64.25     14.01 o
  -9   4   6       43.88       46.93     11.95 o
  -8   4   6      188.13      178.93     14.32 o
  -7   4   6     1117.99     1140.20     25.36 o
  -6   4   6       20.97       17.19      5.70 o
  -5   4   6      332.03      340.43      9.16 o
  -4   4   6     1180.80     1262.09     16.82 o
  -3   4   6      453.11      409.62      7.94 o
  -2   4   6     6745.95     7298.21     64.73 o
  -1   4   6    18068.24    18839.51    135.52 o
   0   4   6      235.45      271.19      7.02 o
   1   4   6     2275.21     2338.51     33.11 o
   2   4   6      360.33      320.33      6.34 o
   3   4   6       19.02       16.99      2.38 o
   4   4   6     2096.67     2302.95     29.78 o
   5   4   6     1484.11     1519.74     17.98 o
   6   4   6      379.14      346.52      7.19 o
   7   4   6      570.68      550.99     12.85 o
   8   4   6     1240.95     1236.40     38.44 o
   9   4   6      629.62      650.94     20.18 o
  10   4   6      169.61      142.49     18.90 o
  11   4   6       26.64       42.60     11.50 o
  12   4   6        7.81        8.89     11.81 o
  13   4   6        2.48       11.65     11.84 o
 -12   5   6       86.91       78.94     26.75 o
 -11   5   6       35.08       23.30     19.62 o
 -10   5   6      140.34      160.00     21.17 o
  -9   5   6       19.00       13.70     11.38 o
  -8   5   6       46.73       40.41     11.63 o
  -7   5   6      288.42      312.58     14.57 o
  -6   5   6       25.69       21.72      5.33 o
  -5   5   6      332.43      310.54      6.93 o
  -4   5   6      139.01      154.58      7.95 o
  -3   5   6     4160.89     4187.98     45.50 o
  -2   5   6      622.54      628.15      8.00 o
  -1   5   6     1337.21     1279.67     17.02 o
   0   5   6      641.26      650.71      7.24 o
   1   5   6     1766.18     1782.98     16.80 o
   2   5   6     3431.93     3349.79     33.13 o
   3   5   6      203.96      198.51      5.61 o
   4   5   6      105.55      146.60      5.55 o
   5   5   6      391.73      400.98      7.32 o
   6   5   6       21.72       22.13      3.81 o
   7   5   6       20.21       25.21      4.69 o
   8   5   6       82.71       75.98      6.40 o
   9   5   6      319.58      364.38     11.84 o
  10   5   6       62.86       82.09     11.88 o
  11   5   6       25.54       42.23     11.74 o
  12   5   6        6.06       18.59     12.35 o
  13   5   6        1.40        9.23     12.17 o
 -12   6   6       72.67       49.08     24.22 o
 -11   6   6       23.93       34.28     21.07 o
 -10   6   6       45.72       36.58     19.64 o
  -9   6   6        6.98       14.99     11.18 o
  -8   6   6       33.94       32.74     11.54 o
  -7   6   6       50.55       46.85      9.82 o
  -6   6   6       36.17       33.01      5.23 o
  -5   6   6      518.16      486.52     11.87 o
  -4   6   6      548.65      584.63     11.66 o
  -3   6   6      117.41      157.12      5.61 o
  -2   6   6       60.92       64.33      4.39 o
  -1   6   6      227.17      237.37      6.42 o
   0   6   6      863.09     1001.67     14.77 o
   1   6   6     1669.25     1758.16     20.06 o
   2   6   6       21.13       32.05      3.44 o
   3   6   6      481.68      518.28      8.03 o
   4   6   6       39.05       44.03      3.77 o
   5   6   6       94.48      110.46      5.65 o
   6   6   6       41.05       33.52      4.75 o
   7   6   6      588.20      564.37     11.68 o
   8   6   6        4.03        7.13      4.97 o
   9   6   6      126.39      145.66     11.29 o
  10   6   6        7.01        3.18      8.04 o
  11   6   6       74.62      114.96     14.76 o
  12   6   6        1.97        6.61     12.54 o
  13   6   6        3.84        8.20     15.32 o
 -11   7   6        0.80        8.15     17.73 o
 -10   7   6      233.65      215.11     28.54 o
  -9   7   6        1.26        7.83     10.81 o
  -8   7   6       42.12       35.65     10.06 o
  -7   7   6      260.82      223.02     13.53 o
  -6   7   6     1779.48     1755.61     29.64 o
  -5   7   6     1279.62     1262.46     22.32 o
  -4   7   6        0.28        6.04      4.07 o
  -3   7   6       80.46       63.89      4.64 o
  -2   7   6      370.25      447.14      9.69 o
  -1   7   6      392.91      401.16      7.82 o
   0   7   6       36.67       40.85      3.34 o
   1   7   6     1795.40     1764.38     21.28 o
   2   7   6      860.40      903.19     12.99 o
   3   7   6      114.30      131.96      6.96 o
   4   7   6       67.95       68.00      5.99 o
   5   7   6       47.59       41.08      5.24 o
   6   7   6      313.21      285.01      8.89 o
   7   7   6       41.40       38.46      5.33 o
   8   7   6       24.54       18.63      6.69 o
   9   7   6      148.53      133.46     11.72 o
  10   7   6       10.17       21.96      9.11 o
  11   7   6      212.55      271.38     25.17 o
  12   7   6        0.00        7.31     14.21 o
 -11   8   6        6.12       18.17     25.83 o
 -10   8   6        0.41        0.30     17.22 o
  -9   8   6        0.56        3.67     10.86 o
  -8   8   6       15.83       14.14     10.36 o
  -7   8   6      113.84       59.62     11.64 o
  -6   8   6        8.77        5.07      7.43 o
  -5   8   6      203.31      226.70     10.43 o
  -4   8   6      376.33      371.00     11.92 o
  -3   8   6      123.26       97.93      6.12 o
  -2   8   6        1.93        4.86      3.64 o
  -1   8   6        0.81        2.52      3.24 o
   0   8   6        3.01        5.26      3.24 o
   1   8   6        0.18        1.31      3.67 o
   2   8   6        9.38       18.08      4.22 o
   3   8   6        2.61        2.32      4.12 o
   4   8   6      790.42      852.53     16.21 o
   5   8   6       37.32       34.64      5.36 o
   6   8   6      171.70      166.73      7.49 o
   7   8   6      148.29      163.11      8.84 o
   8   8   6      223.16      236.12     21.78 o
   9   8   6       47.74       30.65     15.26 o
  10   8   6        6.25        1.26      8.89 o
  11   8   6       43.07       33.47     12.13 o
  12   8   6       17.04        6.46     14.63 o
 -10   9   6        0.16        8.18     19.39 o
  -9   9   6      116.42      143.38     16.53 o
  -8   9   6       34.62       24.46     11.00 o
  -7   9   6        2.23        9.65      9.79 o
  -6   9   6      405.59      395.95     22.68 o
  -5   9   6        8.76       13.73      8.87 o
  -4   9   6     2002.12     1955.32     33.98 o
  -3   9   6      346.43      295.67     11.56 o
  -2   9   6      701.98      682.12     14.27 o
  -1   9   6      152.81      149.92      9.08 o
   0   9   6      187.29      206.03      8.18 o
   1   9   6      567.31      548.23     11.98 o
   2   9   6       17.89       11.83      4.39 o
   3   9   6      170.33      182.28      7.65 o
   4   9   6      124.84      102.94      8.09 o
   5   9   6       27.44       32.23      5.97 o
   6   9   6       26.63       39.82      6.53 o
   7   9   6       13.05        6.45      7.04 o
   8   9   6        0.26        5.21      6.96 o
   9   9   6      231.43      278.15     16.73 o
  10   9   6       34.31       36.20     11.10 o
  11   9   6        6.18       23.49     11.90 o
  12   9   6        0.22        0.30     29.19 o
 -10  10   6        2.45        0.39     20.20 o
  -9  10   6        9.12        9.84     18.76 o
  -8  10   6        8.37        3.53     11.89 o
  -7  10   6       12.71        8.41     10.53 o
  -6  10   6      102.92       87.48     12.49 o
  -5  10   6      204.60      217.35     18.35 o
  -4  10   6       15.95        8.00      8.71 o
  -3  10   6       76.69       57.90      9.54 o
  -2  10   6       35.54       25.34     11.53 o
  -1  10   6      115.88      108.33      8.09 o
   0  10   6       18.25       18.84      5.15 o
   1  10   6      130.37      139.39      8.14 o
   2  10   6      758.33      683.31     16.11 o
   3  10   6        7.07       10.65      5.37 o
   4  10   6        4.38        5.00      5.41 o
   5  10   6       45.98       62.96      7.28 o
   6  10   6      228.10      256.12     12.66 o
   7  10   6       98.48      101.80     10.87 o
   8  10   6        8.94        8.45      9.02 o
   9  10   6        0.78        0.00      8.87 o
  10  10   6        6.17       37.60     12.11 o
  11  10   6        0.05        3.71     11.24 o
  -9  11   6       68.18       93.67     32.36 o
  -8  11   6        6.28        5.38     12.92 o
  -7  11   6      147.06      129.00     17.99 o
  -6  11   6       26.66       25.15     11.51 o
  -5  11   6        5.64        8.11      9.78 o
  -4  11   6      215.79      218.82     14.97 o
  -3  11   6        2.45        5.61      8.14 o
  -2  11   6      277.49      286.62     16.70 o
  -1  11   6      910.27      885.54     22.61 o
   0  11   6     1630.68     1595.24     32.37 o
   1  11   6      213.03      223.87     12.36 o
   2  11   6      410.65      432.50     13.68 o
   3  11   6      474.73      463.79     15.62 o
   4  11   6       27.69        9.46      6.97 o
   5  11   6      299.17      284.17     14.04 o
   6  11   6      146.49      131.55     11.00 o
   7  11   6        0.46       15.69      8.17 o
   8  11   6        0.01        5.91      9.64 o
   9  11   6        3.95        2.09      9.51 o
  10  11   6       22.55       35.96     12.94 o
  -8  12   6       94.99       99.42     18.91 o
  -7  12   6        0.06        2.13     12.50 o
  -6  12   6       11.36       18.16     12.17 o
  -5  12   6       73.14       35.55     18.27 o
  -4  12   6        1.28       11.39      9.55 o
  -3  12   6      114.34      109.59     16.72 o
  -2  12   6       15.28        8.50      8.69 o
  -1  12   6      220.26      191.81     13.80 o
   0  12   6       96.69       93.19      9.83 o
   1  12   6        0.67        4.73      7.21 o
   2  12   6        7.50       11.20      7.30 o
   3  12   6        2.11        2.42      7.26 o
   4  12   6       28.06       17.26      8.28 o
   5  12   6        5.57        5.47      7.84 o
   6  12   6      148.19      130.15     15.23 o
   7  12   6       74.54       77.46     12.29 o
   8  12   6        2.65        7.04     10.44 o
   9  12   6        9.04       14.60     11.61 o
  -7  13   6        0.34        5.36     13.86 o
  -6  13   6        0.05        4.80     13.29 o
  -5  13   6        2.61        2.21     12.92 o
  -4  13   6      120.98       72.55     15.92 o
  -3  13   6      106.84       97.03     15.11 o
  -2  13   6       35.18       44.76     11.52 o
  -1  13   6       63.81      104.11     12.83 o
   0  13   6        2.00        3.29      7.53 o
   1  13   6        2.93        4.02      7.49 o
   2  13   6       60.95       81.42     10.27 o
   3  13   6       14.38       22.66      8.96 o
   4  13   6       34.21       38.09      9.78 o
   5  13   6       24.67       25.97      9.42 o
   6  13   6       15.44       13.10      8.50 o
   7  13   6       35.69       58.78     12.13 o
   8  13   6       41.43       37.75     12.13 o
  -5  14   6       18.58       17.81     15.21 o
  -4  14   6        6.54       17.45     15.66 o
  -3  14   6        0.92       16.73     19.11 o
  -2  14   6       10.19       13.66     11.52 o
  -1  14   6       26.20       29.15     10.31 o
   0  14   6        5.36        5.40      9.39 o
   1  14   6        1.77        4.15      8.70 o
   2  14   6       15.66       14.58      9.17 o
   3  14   6       26.46       22.40      8.95 o
   4  14   6       40.24       33.00     10.01 o
   5  14   6       31.04       14.53      9.15 o
   6  14   6       74.80       72.66     13.35 o
   7  14   6        0.29        1.09     11.99 o
  -3  15   6        4.04       20.11     13.13 o
  -2  15   6        1.21        6.89     12.06 o
  -1  15   6        0.65        1.25     11.41 o
   0  15   6       12.81       18.67     12.34 o
   1  15   6        9.91        3.22     10.65 o
   2  15   6       25.28       29.02     10.44 o
   3  15   6       34.84       26.42     10.17 o
   4  15   6        1.51        7.81      9.57 o
   5  15   6        0.01        6.74     11.03 o
  -4 -15   7        0.35        3.42     19.10 o
  -3 -15   7        0.53        0.34     17.94 o
  -2 -15   7       15.32       22.63     19.84 o
  -1 -15   7       27.09       21.38     20.26 o
   0 -15   7       12.47        3.09     16.85 o
   1 -15   7        0.20        4.04     18.44 o
   2 -15   7       10.45        9.98     19.24 o
   3 -15   7        1.02       13.62     20.16 o
   4 -15   7       30.54       14.09     20.17 o
  -6 -14   7        0.00        9.19     18.94 o
  -5 -14   7       28.16       30.56     19.68 o
  -4 -14   7       32.90       47.39     19.94 o
  -3 -14   7       52.66       17.99     19.28 o
  -2 -14   7       26.26       30.12     13.94 o
  -1 -14   7       10.72       12.08     13.95 o
   0 -14   7        2.90        3.26     16.23 o
   1 -14   7        4.35        4.65     15.97 o
   2 -14   7       10.15        9.01     15.90 o
   3 -14   7        8.15       30.26     19.10 o
   4 -14   7       92.04      131.06     34.34 o
   5 -14   7      190.22      184.53     29.93 o
   6 -14   7       47.76       33.14     22.99 o
  -7 -13   7        2.26        7.80     12.64 o
  -6 -13   7        7.22       10.28     14.41 o
  -5 -13   7       12.50       17.67     14.05 o
  -4 -13   7        1.06        6.49     10.76 o
  -3 -13   7        5.37        7.88     10.00 o
  -2 -13   7        5.34        7.54     10.00 o
  -1 -13   7        6.47        3.42      9.57 o
   0 -13   7       66.08       82.96     14.92 o
   1 -13   7       76.50       69.27     12.30 o
   2 -13   7        8.20        0.10      9.55 o
   3 -13   7       28.02       45.83     15.78 o
   4 -13   7        8.68        6.82     14.77 o
   5 -13   7       71.40       92.10     31.96 o
   6 -13   7       17.39       18.35     19.94 o
   7 -13   7        0.16        0.10     16.53 o
  -8 -12   7        6.47        7.64     12.68 o
  -7 -12   7        4.40        5.28     11.28 o
  -6 -12   7       14.00       23.21     10.24 o
  -5 -12   7        2.12        6.67      9.38 o
  -4 -12   7       68.93       50.79     11.77 o
  -3 -12   7       99.92       97.24     12.69 o
  -2 -12   7       64.41       74.87     11.85 o
  -1 -12   7       17.24       32.22     12.17 o
   0 -12   7       20.15       11.32      8.86 o
   1 -12   7      340.59      416.97     21.89 o
   2 -12   7       50.08       52.71     10.98 o
   3 -12   7       30.61       18.06      9.82 o
   4 -12   7       88.72       74.75     14.31 o
   5 -12   7       24.70       29.07     12.54 o
   6 -12   7        0.39        3.78     12.16 o
   7 -12   7       14.40        0.95     11.65 o
   8 -12   7       25.72        8.62     19.55 o
   9 -12   7       30.92       19.89     21.75 o
  -9 -11   7        0.43        6.66     11.86 o
  -8 -11   7        3.33        0.30     10.71 o
  -7 -11   7       35.51       22.95     12.21 o
  -6 -11   7        0.13        7.35      8.98 o
  -5 -11   7        0.61        0.00      7.69 o
  -4 -11   7       86.78       91.75     16.09 o
  -3 -11   7      375.14      376.44     19.74 o
  -2 -11   7      253.15      223.54     14.77 o
  -1 -11   7       47.08       30.97      9.68 o
   0 -11   7        0.95        3.62      7.69 o
   1 -11   7      221.56      219.58     13.74 o
   2 -11   7      117.65      125.79     12.30 o
   3 -11   7      188.15      179.10     14.07 o
   4 -11   7       23.50       15.77      9.31 o
   5 -11   7       14.69        2.86     10.75 o
   6 -11   7        9.42        4.91     10.86 o
   7 -11   7       10.70        9.66     11.57 o
   8 -11   7        0.13        5.51     13.21 o
   9 -11   7       28.72       13.82     14.91 o
  10 -11   7        0.04        0.10     34.83 o
 -10 -10   7        0.72        6.53     13.55 o
  -9 -10   7       12.56       15.75     12.00 o
  -8 -10   7        0.48        0.22     10.72 o
  -7 -10   7        1.80        1.09      8.66 o
  -6 -10   7       57.90       49.65     11.38 o
  -5 -10   7       47.11       53.94      9.80 o
  -4 -10   7      233.35      215.03     13.21 o
  -3 -10   7      284.46      272.59     15.13 o
  -2 -10   7      278.20      319.00     19.11 o
  -1 -10   7       52.71       58.18      9.81 o
   0 -10   7      111.78      114.26     10.89 o
   1 -10   7       19.12       11.19      6.37 o
   2 -10   7      348.94      296.76     14.30 o
   3 -10   7       54.75       50.96      9.95 o
   4 -10   7       78.63       46.91     10.42 o
   5 -10   7      279.97      252.84     14.80 o
   6 -10   7       38.32       24.31     11.39 o
   7 -10   7       25.81       32.07     11.96 o
   8 -10   7       52.31       52.55     14.33 o
   9 -10   7        7.26        4.00     13.53 o
  10 -10   7       26.87       25.70     14.77 o
 -11  -9   7       16.76       16.80     16.72 o
 -10  -9   7       22.36       24.57     15.42 o
  -9  -9   7        0.47       19.29     14.03 o
  -8  -9   7       57.51       46.97     11.28 o
  -7  -9   7      124.31      126.90     13.29 o
  -6  -9   7      170.46      158.17     12.09 o
  -5  -9   7      211.83      206.47     12.27 o
  -4  -9   7      160.39      140.35     11.10 o
  -3  -9   7      367.90      401.02     15.59 o
  -2  -9   7      161.61      178.67     11.28 o
  -1  -9   7      171.63      175.35     10.36 o
   0  -9   7       21.74       17.58      5.72 o
   1  -9   7        6.86        8.22      5.81 o
   2  -9   7        0.07        0.84      5.65 o
   3  -9   7      133.93      162.02      9.56 o
   4  -9   7      145.76      177.15     10.37 o
   5  -9   7       69.81       62.91      8.57 o
   6  -9   7       88.07      105.29     11.03 o
   7  -9   7       27.55       36.13     12.27 o
   8  -9   7      116.59      126.21     14.99 o
   9  -9   7        1.86        0.30     11.57 o
  10  -9   7        2.15       10.96     12.95 o
  11  -9   7       24.07       42.34     18.68 o
 -11  -8   7       10.77       21.00     13.95 o
 -10  -8   7       16.85       17.66     15.02 o
  -9  -8   7       62.13       64.67     17.17 o
  -8  -8   7       11.47       28.09     10.91 o
  -7  -8   7      170.65      147.17     14.10 o
  -6  -8   7        6.23        4.48      8.14 o
  -5  -8   7       94.47      100.08     12.02 o
  -4  -8   7        8.46        7.02      5.68 o
  -3  -8   7      171.50      164.06      8.43 o
  -2  -8   7      558.67      531.73     15.78 o
  -1  -8   7      354.23      367.83     11.40 o
   0  -8   7      268.02      309.89     11.56 o
   1  -8   7      230.79      205.21     10.29 o
   2  -8   7      123.27      153.12      8.06 o
   3  -8   7      901.27      886.64     18.57 o
   4  -8   7        1.86        1.82      5.53 o
   5  -8   7      737.49      784.25     19.41 o
   6  -8   7       24.25       17.19      7.13 o
   7  -8   7      197.56      180.16     12.59 o
   8  -8   7      379.59      415.55     22.99 o
   9  -8   7       41.95       46.37     12.56 o
  10  -8   7       11.95        5.57     12.26 o
  11  -8   7      302.74      341.23     27.24 o
  12  -8   7        3.44        1.37     21.53 o
 -12  -7   7       21.65       22.75     19.46 o
 -11  -7   7        7.00       20.47     13.82 o
 -10  -7   7       74.52       85.95     15.30 o
  -9  -7   7       98.38      111.16     15.17 o
  -8  -7   7       21.61       17.72     10.28 o
  -7  -7   7     1018.75      979.35     26.14 o
  -6  -7   7      225.73      234.17     11.86 o
  -5  -7   7       10.40        4.44      5.82 o
  -4  -7   7        0.12        2.66      5.32 o
  -3  -7   7      271.97      313.69     11.63 o
  -2  -7   7      104.83      111.41      7.40 o
  -1  -7   7      846.13      850.03     17.92 o
   0  -7   7        0.77        3.87      4.80 o
   1  -7   7      207.01      172.83      9.19 o
   2  -7   7        0.00        3.80      4.86 o
   3  -7   7     1992.01     1935.55     32.45 o
   4  -7   7      147.94      150.32      8.57 o
   5  -7   7      708.66      652.97     15.03 o
   6  -7   7        8.18        8.77      5.22 o
   7  -7   7       53.38       61.57      9.23 o
   8  -7   7      108.31      113.34     12.04 o
   9  -7   7       13.64        8.91     11.08 o
  10  -7   7       12.37       18.69     12.40 o
  11  -7   7        4.87       10.74     13.20 o
  12  -7   7        6.36       38.99     22.59 o
 -12  -6   7       28.68       31.86     14.35 o
 -11  -6   7        2.95        9.89     12.36 o
 -10  -6   7      128.14      145.65     20.14 o
  -9  -6   7        8.52       12.13      9.70 o
  -8  -6   7       23.30       12.25      8.90 o
  -7  -6   7       59.18       52.96      9.45 o
  -6  -6   7       88.99       82.41      7.88 o
  -5  -6   7      798.54      807.54     18.78 o
  -4  -6   7       18.97       24.90      5.86 o
  -3  -6   7      584.85      517.45     14.10 o
  -2  -6   7      694.84      675.33     14.22 o
  -1  -6   7      763.17      801.37     14.60 o
   0  -6   7      318.90      303.45      8.85 o
   1  -6   7       97.07      112.41      7.23 o
   2  -6   7      546.64      537.03     13.39 o
   3  -6   7     2518.00     2596.89     37.19 o
   4  -6   7      358.73      384.31     12.60 o
   5  -6   7      465.97      464.41     12.92 o
   6  -6   7      379.17      367.54     14.07 o
   7  -6   7       24.55       15.28      5.32 o
   8  -6   7      439.48      394.84     23.81 o
   9  -6   7      201.97      225.87     14.97 o
  10  -6   7        4.41       12.78     11.83 o
  11  -6   7       31.93       36.40     12.91 o
  12  -6   7       29.96       13.33     19.99 o
 -12  -5   7       16.54       20.60     17.27 o
 -11  -5   7        0.37        0.10     11.29 o
 -10  -5   7       29.26       37.45     11.94 o
  -9  -5   7      116.32      147.29     15.66 o
  -8  -5   7       38.44       53.75     10.27 o
  -7  -5   7     1504.52     1483.01     27.89 o
  -6  -5   7       55.50       50.15      7.51 o
  -5  -5   7      741.53      736.02     17.17 o
  -4  -5   7     1043.37     1046.24     18.97 o
  -3  -5   7       17.25       13.84      4.36 o
  -2  -5   7      370.47      404.20     15.82 o
  -1  -5   7      612.24      576.73     13.85 o
   0  -5   7      298.09      307.24     11.68 o
   1  -5   7       22.46       12.46      3.83 o
   2  -5   7      756.14      737.25     14.34 o
   3  -5   7      558.96      548.41     12.82 o
   4  -5   7      532.91      543.80     13.22 o
   5  -5   7       19.03       15.87      4.46 o
   6  -5   7      358.48      382.22     12.07 o
   7  -5   7      372.10      385.48     12.39 o
   8  -5   7      650.29      607.15     17.10 o
   9  -5   7      156.45      133.70     10.42 o
  10  -5   7        0.58        1.47      8.71 o
  11  -5   7      351.01      431.08     22.24 o
  12  -5   7       45.86       16.97     19.68 o
  13  -5   7       38.50       71.17     29.24 o
 -12  -4   7       17.45       30.13     17.77 o
 -11  -4   7        1.78        4.86     10.87 o
 -10  -4   7       62.91       59.74     12.16 o
  -9  -4   7       80.88       62.75     10.34 o
  -8  -4   7       49.19       56.23      8.01 o
  -7  -4   7       39.77       61.19      9.43 o
  -6  -4   7      337.15      342.09     11.53 o
  -5  -4   7      268.25      231.92      9.81 o
  -4  -4   7      899.19      976.65     18.06 o
  -3  -4   7      214.67      223.01      7.68 o
  -2  -4   7      839.50      917.44     15.18 o
  -1  -4   7     1136.77     1097.12     14.97 o
   0  -4   7      417.41      423.80     11.37 o
   1  -4   7      655.32      602.90     12.13 o
   2  -4   7      673.28      671.03     13.05 o
   3  -4   7      721.61      777.62     16.05 o
   4  -4   7       51.55       64.28      7.53 o
   5  -4   7     1176.94     1224.94     16.52 o
   6  -4   7      325.54      375.55     12.34 o
   7  -4   7       95.40       92.95      6.84 o
   8  -4   7       62.77       54.99      6.35 o
   9  -4   7       47.39       36.92      7.56 o
  10  -4   7        2.90        7.33      8.14 o
  11  -4   7       43.49       39.86     10.76 o
  12  -4   7        0.10        1.45     18.81 o
  13  -4   7        0.92       16.73     20.78 o
 -13  -3   7        0.96       21.31     18.68 o
 -12  -3   7        0.21       10.77     15.25 o
 -11  -3   7       73.35       65.35     13.31 o
 -10  -3   7      443.65      420.86     21.76 o
  -9  -3   7      123.91      107.31     10.74 o
  -8  -3   7      425.51      423.57     14.82 o
  -7  -3   7        1.83        8.38      5.25 o
  -6  -3   7       25.29       45.04      5.92 o
  -5  -3   7     1529.12     1753.98     26.46 o
  -4  -3   7     2974.88     3051.79     38.15 o
  -3  -3   7     1173.62     1626.28     23.58 o
  -2  -3   7      230.89      251.19      7.60 o
  -1  -3   7     9006.35     8978.79     87.11 o
   0  -3   7     8231.11     8499.22     90.78 o
   1  -3   7        5.57        2.43      1.76 o
   2  -3   7      870.55      912.70     11.18 o
   3  -3   7     1184.67     1277.07     15.06 o
   4  -3   7     2470.63     2410.28     37.57 o
   5  -3   7      271.22      261.95      8.70 o
   6  -3   7     1825.18     2018.39     24.30 o
   7  -3   7     1944.04     2020.66     28.27 o
   8  -3   7        7.59       10.44      5.28 o
   9  -3   7      316.45      307.35     14.65 o
  10  -3   7      726.60      761.47     20.34 o
  11  -3   7      284.00      321.16     21.10 o
  12  -3   7       33.30       33.60     20.19 o
  13  -3   7       11.94        2.71     18.72 o
 -13  -2   7        0.11        0.10     17.31 o
 -12  -2   7       10.27       10.86     15.06 o
 -11  -2   7        3.03        8.84     12.08 o
 -10  -2   7        2.67        8.80      9.98 o
  -9  -2   7       29.68       14.63      7.20 o
  -8  -2   7        0.94        4.79      5.74 o
  -7  -2   7       12.71       14.22      5.35 o
  -6  -2   7      255.66      244.35      9.47 o
  -5  -2   7        8.65        4.68      3.85 o
  -4  -2   7        6.65       25.97      3.93 o
  -3  -2   7        6.20        8.40      2.98 o
  -2  -2   7      261.75      242.99      6.24 o
  -1  -2   7      450.36      415.96      6.61 o
   0  -2   7       62.15       72.23      5.80 o
   1  -2   7      105.90      106.02      3.25 o
   2  -2   7      945.39      925.37     10.36 o
   3  -2   7      198.74      219.32      7.26 o
   4  -2   7      161.49      156.22      5.49 o
   5  -2   7      390.08      409.28      7.01 o
   6  -2   7      129.12      148.20      4.81 o
   7  -2   7       35.29       33.61      5.13 o
   8  -2   7       31.81       38.92      4.62 o
   9  -2   7      181.75      180.17     10.89 o
  10  -2   7       28.94       32.07      9.12 o
  11  -2   7        0.72       11.69     12.98 o
  12  -2   7        0.01       19.23     13.71 o
  13  -2   7        4.08        5.66     14.97 o
  14  -2   7        1.75       51.56     43.15 o
 -13  -1   7        1.68        4.45     18.43 o
 -12  -1   7        2.43        4.04     13.18 o
 -11  -1   7        3.37        4.53     11.81 o
 -10  -1   7      308.46      306.45     17.27 o
  -9  -1   7        1.50        0.00      6.00 o
  -8  -1   7        9.00        8.19      5.03 o
  -7  -1   7        0.53        2.74      4.72 o
  -6  -1   7      595.09      621.86     13.04 o
  -5  -1   7        1.46        1.92      3.08 o
  -4  -1   7      141.32      103.92      5.44 o
  -3  -1   7     1838.29     2111.81     21.72 o
  -2  -1   7      558.15      641.15     13.65 o
  -1  -1   7    10407.97     9810.65     81.20 o
   0  -1   7      427.09      381.84      9.27 o
   1  -1   7     1268.57     1223.18     23.74 o
   2  -1   7     5568.30     5876.53     73.79 o
   3  -1   7       80.69       61.38      2.94 o
   4  -1   7     3998.98     4183.63     50.84 o
   5  -1   7     3809.00     3942.10     46.86 o
   6  -1   7      263.38      328.84      9.28 o
   7  -1   7      472.03      434.33      8.48 o
   8  -1   7      167.21      134.76      6.31 o
   9  -1   7      663.84      653.56     19.58 o
  10  -1   7        0.65        4.20      9.91 o
  11  -1   7       22.85       24.86     12.88 o
  12  -1   7      253.56      255.39     24.23 o
  13  -1   7       90.34       90.50     19.36 o
  14  -1   7      286.88      454.82     54.98 o
 -13   0   7        7.84       17.75     17.02 o
 -12   0   7        3.00        0.59     15.07 o
 -11   0   7        7.12       23.23     12.79 o
 -10   0   7        0.23        9.13      9.38 o
  -9   0   7       36.87       15.61      7.41 o
  -8   0   7       21.12       23.64      7.19 o
  -7   0   7       11.23       22.87      5.11 o
  -6   0   7       78.18       95.22      5.37 o
  -5   0   7      194.56      167.32     11.19 o
  -4   0   7      247.94      261.21      6.90 o
  -3   0   7       28.11       16.39      3.54 o
  -2   0   7      208.21      217.00      5.57 o
  -1   0   7      889.40      875.26     12.59 o
   1   0   7        3.63        2.44      1.23 o
   2   0   7      196.29      178.19      6.09 o
   3   0   7      175.91      183.25      4.99 o
   4   0   7      120.47      117.92      5.86 o
   5   0   7        9.67       17.88      4.79 o
   6   0   7       20.32       18.68      4.80 o
   7   0   7        2.99        2.18      4.15 o
   8   0   7        8.45        8.07      4.20 o
   9   0   7      111.80      114.89      9.30 o
  10   0   7      138.62      143.26     15.03 o
  11   0   7        0.53        6.10     10.00 o
  12   0   7       12.10       22.60     10.98 o
  13   0   7       12.43       14.25     12.06 o
  14   0   7        5.66        9.71     16.85 o
 -13   1   7      123.67       72.15     31.32 o
 -12   1   7        0.01        0.94     14.95 o
 -11   1   7       27.63       28.42     16.31 o
 -10   1   7      555.37      575.67     30.40 o
  -9   1   7      569.51      553.37     16.33 o
  -8   1   7       55.37       44.89      6.78 o
  -7   1   7       25.67       20.24      4.53 o
  -6   1   7      359.99      365.45      9.93 o
  -5   1   7     1796.11     1755.20     27.24 o
  -4   1   7       48.71       52.83      3.92 o
  -3   1   7     1697.81     1608.13     13.51 o
  -2   1   7     1093.83     1053.81     15.03 o
  -1   1   7     4976.29     5099.81     55.98 o
   0   1   7      698.83      701.21     23.81 o
   1   1   7      666.68      654.34     48.19 o
   2   1   7      487.86      412.87      7.92 o
   3   1   7     7808.82     7775.00     94.89 o
   4   1   7     1054.15     1000.00     13.31 o
   5   1   7      189.58      224.32      9.28 o
   6   1   7       98.24      124.69      6.23 o
   7   1   7       40.01       42.47      5.84 o
   8   1   7       99.12      110.26      5.43 o
   9   1   7     1294.68     1247.11     21.79 o
  10   1   7     1566.15     1469.48     29.35 o
  11   1   7       66.12       78.83     16.83 o
  12   1   7      111.26       90.45     14.54 o
  13   1   7      199.57      219.34     18.36 o
  14   1   7      196.06      268.71     32.88 o
 -13   2   7        4.35        0.30     21.49 o
 -12   2   7        4.26       11.90     16.85 o
 -11   2   7        3.20       17.25     16.37 o
 -10   2   7      101.88      106.30     14.88 o
  -9   2   7       36.67       39.17      7.25 o
  -8   2   7       97.91      108.83      7.84 o
  -7   2   7       86.71       88.69      7.32 o
  -6   2   7        7.51        6.30      4.98 o
  -5   2   7       32.79       32.58      4.63 o
  -4   2   7      115.10      130.98      5.10 o
  -3   2   7      728.80      757.51     10.20 o
  -2   2   7        7.51        8.74      1.95 o
  -1   2   7      791.71      766.25      7.37 o
   0   2   7     1216.03     1310.71     17.90 o
   1   2   7       14.38       17.42      4.45 o
   2   2   7       18.13       31.17      6.83 o
   3   2   7     1405.28     1523.20     21.05 o
   4   2   7      523.55      632.05     12.85 o
   5   2   7     2341.04     2413.58     30.13 o
   6   2   7      155.60      147.95      8.46 o
   7   2   7      210.35      222.28     11.16 o
   8   2   7       28.13       33.51      6.01 o
   9   2   7       82.44       80.58      9.17 o
  10   2   7      174.35      169.99     13.85 o
  11   2   7       24.11       35.33     11.54 o
  12   2   7       24.12       29.41     11.58 o
  13   2   7        9.95       22.87     12.45 o
  14   2   7        3.55       26.57     17.01 o
 -12   3   7        3.86        1.36     19.54 o
 -11   3   7      653.27      688.54     36.18 o
 -10   3   7       10.96        3.21     10.93 o
  -9   3   7      173.66      176.65     16.27 o
  -8   3   7        6.16        3.63      8.51 o
  -7   3   7        2.41        0.00      5.97 o
  -6   3   7      160.09      179.26     10.57 o
  -5   3   7     4097.21     4275.38     54.59 o
  -4   3   7     5920.90     6194.91     56.08 o
  -3   3   7        7.24       26.05      3.75 o
  -2   3   7       89.71      113.66      5.25 o
  -1   3   7     2231.56     2343.32     18.96 o
   0   3   7      783.48      895.67     10.68 o
   1   3   7     1076.81      952.18     13.03 o
   2   3   7     1810.61     1780.81     21.61 o
   3   3   7     8790.34     9114.10    143.98 o
   4   3   7    10038.82    10564.27    135.65 o
   5   3   7     2781.61     2874.95     34.68 o
   6   3   7      409.95      408.49     10.96 o
   7   3   7       68.06       58.19      8.39 o
   8   3   7        1.45        5.67      4.72 o
   9   3   7      881.22      820.71     22.33 o
  10   3   7      423.61      461.54     20.58 o
  11   3   7      186.61      211.97     21.67 o
  12   3   7       53.96       76.97     14.48 o
  13   3   7       13.28       25.50     12.70 o
  14   3   7       14.07        4.85     36.32 o
 -12   4   7        5.04        9.07     20.51 o
 -11   4   7        1.91       19.49     19.98 o
 -10   4   7       50.39       99.27     14.51 o
  -9   4   7       15.40        9.01     10.44 o
  -8   4   7      164.72      160.42     17.45 o
  -7   4   7      290.41      286.97     12.47 o
  -6   4   7       88.79       90.28     10.29 o
  -5   4   7      247.70      272.47      9.31 o
  -4   4   7        0.45        2.06      3.64 o
  -3   4   7      501.93      441.42     10.03 o
  -2   4   7     2002.46     2203.10     22.49 o
  -1   4   7     5099.03     5165.05     46.07 o
   0   4   7     1413.46     1422.92     18.76 o
   1   4   7      437.79      436.72     11.08 o
   2   4   7      777.53      738.40     14.21 o
   3   4   7     1978.15     2058.69     25.01 o
   4   4   7      155.58      146.95      5.12 o
   5   4   7     1913.82     2016.85     24.80 o
   6   4   7       25.71       16.23      3.97 o
   7   4   7      311.81      309.28     13.86 o
   8   4   7      168.93      184.12      9.47 o
   9   4   7        4.85        4.87      8.35 o
  10   4   7        0.04        3.77      9.32 o
  11   4   7        8.77       24.20     10.48 o
  12   4   7       41.41       44.95     13.60 o
  13   4   7       10.07       22.64     12.72 o
 -12   5   7       34.21       27.04     21.79 o
 -11   5   7        0.44        5.36     16.91 o
 -10   5   7       29.57       43.88     14.23 o
  -9   5   7      138.45      120.40     14.73 o
  -8   5   7       45.06       34.87     11.00 o
  -7   5   7      392.82      419.39     19.32 o
  -6   5   7        1.76        1.88      5.63 o
  -5   5   7       30.18       34.54      6.75 o
  -4   5   7      110.62      121.87      7.77 o
  -3   5   7      465.92      462.41     11.37 o
  -2   5   7      238.39      222.86      5.71 o
  -1   5   7      916.51      893.51     11.09 o
   0   5   7        0.20        1.02      2.43 o
   1   5   7     2018.17     2068.15     29.50 o
   2   5   7      428.04      413.04      5.75 o
   3   5   7     2324.05     2347.40     26.22 o
   4   5   7      888.32      888.82     12.54 o
   5   5   7      397.51      376.58     10.76 o
   6   5   7       14.54       16.25      2.97 o
   7   5   7     1007.94      978.67     15.30 o
   8   5   7      258.07      253.80     16.64 o
   9   5   7      251.76      274.84     22.58 o
  10   5   7       11.73       30.97     10.69 o
  11   5   7       27.24       21.43     11.15 o
  12   5   7       58.38       74.44     14.29 o
  13   5   7        0.28        7.39     13.12 o
 -12   6   7       47.45       45.70     25.44 o
 -11   6   7       11.93       15.73     21.52 o
 -10   6   7      107.18      189.08     27.63 o
  -9   6   7       38.24       32.98     13.45 o
  -8   6   7      378.66      387.03     20.57 o
  -7   6   7       31.54       23.13      8.88 o
  -6   6   7      214.80      216.81     12.51 o
  -5   6   7       17.21       13.74      3.96 o
  -4   6   7      301.76      301.79      9.53 o
  -3   6   7     4166.42     4258.99     43.56 o
  -2   6   7        0.08        2.04      2.78 o
  -1   6   7      352.82      351.04      7.34 o
   0   6   7     1631.73     1752.32     21.13 o
   1   6   7      859.55      932.15     11.99 o
   2   6   7      238.25      230.19      5.67 o
   3   6   7     1618.65     1586.82     19.77 o
   4   6   7       29.38       38.79      4.17 o
   5   6   7      344.09      351.96     10.48 o
   6   6   7      127.21      121.98      7.39 o
   7   6   7      152.91      153.99      9.08 o
   8   6   7       11.88        8.38      4.61 o
   9   6   7       70.16       87.25      9.91 o
  10   6   7       30.62       25.54     10.98 o
  11   6   7       70.92       65.29     13.63 o
  12   6   7       18.21       22.19     14.81 o
  13   6   7        1.46       11.83     14.77 o
 -11   7   7       15.27        9.69     20.14 o
 -10   7   7       40.48       32.03     19.53 o
  -9   7   7       19.26       21.80     12.67 o
  -8   7   7      149.33      147.59     14.21 o
  -7   7   7       45.66       43.73      9.90 o
  -6   7   7      456.73      479.37     12.86 o
  -5   7   7      656.30      600.32     14.10 o
  -4   7   7       69.94       77.17      5.90 o
  -3   7   7      112.67      104.19      7.71 o
  -2   7   7      258.84      297.17      7.09 o
  -1   7   7      153.21      162.83      5.54 o
   0   7   7       89.39      100.20      4.33 o
   1   7   7       91.99       85.81      4.68 o
   2   7   7       51.85       60.41      4.32 o
   3   7   7      615.91      648.05     11.86 o
   4   7   7      197.71      219.66     12.01 o
   5   7   7      183.97      169.66      9.38 o
   6   7   7       38.24       37.87      5.03 o
   7   7   7      227.83      221.38      9.03 o
   8   7   7      336.79      338.13     12.66 o
   9   7   7       64.14       71.83     10.02 o
  10   7   7        0.58        3.30      7.98 o
  11   7   7       41.42       54.53     13.12 o
  12   7   7        0.18        9.09     14.67 o
 -11   8   7        5.29       10.68     20.20 o
 -10   8   7      157.96      200.22     28.58 o
  -9   8   7        4.27        2.10     12.21 o
  -8   8   7      109.13      106.84     13.32 o
  -7   8   7        0.18        0.91      8.80 o
  -6   8   7      204.51      199.94     14.36 o
  -5   8   7        9.07        2.68      5.51 o
  -4   8   7       75.53       86.53      6.92 o
  -3   8   7       22.17       16.18      4.19 o
  -2   8   7      440.77      480.09     10.12 o
  -1   8   7       36.15       40.91      4.11 o
   0   8   7      483.00      459.02      9.95 o
   1   8   7       17.50       19.24      4.81 o
   2   8   7      441.76      412.71      9.54 o
   3   8   7      142.10      148.79      7.49 o
   4   8   7      111.86      100.10      6.38 o
   5   8   7       21.54       16.33      4.50 o
   6   8   7      154.95      156.70      8.01 o
   7   8   7      131.98      149.10      8.47 o
   8   8   7       58.03       72.77      8.31 o
   9   8   7        9.58       13.14      9.40 o
  10   8   7       10.76       22.74     10.53 o
  11   8   7       42.00       62.73     18.45 o
  12   8   7        9.79       14.98     15.68 o
 -10   9   7        3.08        1.20     18.85 o
  -9   9   7        9.43        6.35     13.12 o
  -8   9   7       55.83       37.37     12.56 o
  -7   9   7      141.50      153.34     16.06 o
  -6   9   7       26.81       16.09      9.85 o
  -5   9   7      180.19      167.42     16.86 o
  -4   9   7        0.61        2.03      6.32 o
  -3   9   7       61.63       55.48      6.56 o
  -2   9   7       45.97       51.07      5.43 o
  -1   9   7       10.89       27.05      4.54 o
   0   9   7      172.54      152.94      7.42 o
   1   9   7      220.16      230.49      7.92 o
   2   9   7       14.93        6.96      4.08 o
   3   9   7      113.99       93.57      5.93 o
   4   9   7        5.47       10.28      4.73 o
   5   9   7        6.72        5.56      5.31 o
   6   9   7      172.48      162.23      8.78 o
   7   9   7        5.03        2.59      6.58 o
   8   9   7        2.71        4.58      8.48 o
   9   9   7        0.27       10.87      9.33 o
  10   9   7       11.99        3.12      9.93 o
  11   9   7       12.65        5.99     11.26 o
  -9  10   7       29.45       35.23     14.79 o
  -8  10   7        2.71        7.90     12.96 o
  -7  10   7       33.88       24.58     12.12 o
  -6  10   7       44.03       34.12     11.57 o
  -5  10   7       57.45       58.58     11.02 o
  -4  10   7      106.55      133.22     11.89 o
  -3  10   7        8.27        3.51      6.25 o
  -2  10   7       10.29        5.38      6.19 o
  -1  10   7      344.54      350.69     11.58 o
   0  10   7      262.69      253.52     14.75 o
   1  10   7      189.54      179.17      8.77 o
   2  10   7     1568.70     1456.80     24.99 o
   3  10   7      634.97      665.23     15.22 o
   4  10   7       33.44       20.41      5.69 o
   5  10   7      283.71      328.36     16.90 o
   6  10   7       53.38       29.18      7.53 o
   7  10   7      143.33      151.27     13.10 o
   8  10   7       52.23       46.74     10.83 o
   9  10   7       15.06       29.91     10.92 o
  10  10   7       16.86       26.76     11.95 o
  11  10   7        2.45        1.72     11.75 o
  -9  11   7        1.42        0.82     18.83 o
  -8  11   7        0.02        0.40     12.49 o
  -7  11   7       66.16       79.19     15.17 o
  -6  11   7       53.67       17.80     11.53 o
  -5  11   7        1.43        6.56      9.56 o
  -4  11   7        1.52       10.10      8.67 o
  -3  11   7       79.39       75.35     15.33 o
  -2  11   7       67.77       59.42     10.32 o
  -1  11   7        1.32        9.95      7.23 o
   0  11   7       22.71       29.22     10.71 o
   1  11   7       26.33       18.96      6.48 o
   2  11   7        1.24        7.96      5.89 o
   3  11   7      111.36       94.43      7.90 o
   4  11   7        0.20        1.42      6.44 o
   5  11   7      141.38      126.28     10.71 o
   6  11   7        0.06        2.78      7.10 o
   7  11   7       57.27       39.37     10.30 o
   8  11   7        1.60        4.26      9.47 o
   9  11   7       13.57       17.86     15.28 o
  10  11   7        0.49       12.38     11.59 o
  -8  12   7        1.35        1.94     18.00 o
  -7  12   7      100.05       89.63     17.22 o
  -6  12   7       15.75        8.79     12.96 o
  -5  12   7       59.67       39.45     12.43 o
  -4  12   7      110.28      111.57     13.46 o
  -3  12   7       12.39       23.87     10.21 o
  -2  12   7        0.04        3.49      8.61 o
  -1  12   7      183.90      202.66     13.19 o
   0  12   7       60.98       74.22     12.33 o
   1  12   7      125.02      135.12     10.52 o
   2  12   7      125.69      155.49     11.27 o
   3  12   7       51.87       55.31     10.58 o
   4  12   7       18.41       21.94      8.55 o
   5  12   7      230.79      253.64     13.80 o
   6  12   7       41.63       45.49     11.07 o
   7  12   7        0.01        0.60      9.30 o
   8  12   7       14.33       14.80     10.48 o
   9  12   7        5.96        5.96     10.62 o
  -7  13   7        0.06       14.23     18.73 o
  -6  13   7        0.81        0.74     11.74 o
  -5  13   7       41.38       14.30     13.11 o
  -4  13   7        1.82        2.00     11.18 o
  -3  13   7        8.70       27.64     10.43 o
  -2  13   7       45.28       32.63     10.83 o
  -1  13   7       43.40       63.08     11.10 o
   0  13   7        8.59       11.58      7.96 o
   1  13   7       73.84       66.28     10.07 o
   2  13   7      199.19      197.57     13.27 o
   3  13   7      191.33      204.65     12.47 o
   4  13   7       25.37       35.89      9.35 o
   5  13   7        2.42        3.77      7.97 o
   6  13   7        0.03        0.49      9.17 o
   7  13   7       48.76       55.41     12.38 o
   8  13   7        0.05        8.25     11.48 o
  -5  14   7        9.06        8.17     13.74 o
  -4  14   7        0.01        7.14     12.77 o
  -3  14   7        9.25        5.11     10.87 o
  -2  14   7       28.92       16.03     12.15 o
  -1  14   7       60.35       53.16     12.02 o
   0  14   7        0.60        4.05      8.48 o
   1  14   7        0.29        4.02      8.09 o
   2  14   7       17.02       16.48      8.98 o
   3  14   7        0.88        8.34      8.44 o
   4  14   7        6.27        6.31      8.63 o
   5  14   7       57.41       69.77     10.69 o
   6  14   7       54.82       75.09     13.16 o
   7  14   7       20.87       28.21     15.53 o
  -3  15   7       18.49       28.23     13.58 o
  -2  15   7        0.25        6.26     12.22 o
  -1  15   7       60.48       78.65     14.54 o
   0  15   7       30.46       34.87     12.81 o
   1  15   7        0.29        8.60     10.62 o
   2  15   7        0.03        5.54      9.45 o
   3  15   7        6.26       11.60      9.51 o
   4  15   7        0.48       11.97      9.00 o
   5  15   7        8.06       20.51     23.74 o
  -3 -15   8        7.42       17.71     20.19 o
  -2 -15   8       63.62      101.98     24.00 o
  -1 -15   8        1.95        0.10     16.15 o
   0 -15   8       19.02        0.49     17.48 o
   1 -15   8       12.31       10.51     18.52 o
   2 -15   8        9.35       35.33     21.52 o
   3 -15   8       39.72       58.75     34.24 o
   4 -15   8        1.24        4.63     19.60 o
  -6 -14   8       56.69      135.08     48.69 o
  -5 -14   8       12.38       21.37     19.99 o
  -4 -14   8        2.75        3.96     16.88 o
  -3 -14   8       23.25       38.84     20.90 o
  -2 -14   8       14.51        7.70     16.98 o
  -1 -14   8        1.16       12.32     17.38 o
   0 -14   8        6.23       13.16     17.68 o
   1 -14   8       22.02       33.93     18.87 o
   2 -14   8      131.97      166.09     82.98 o
   3 -14   8       36.84       27.96     32.76 o
   4 -14   8      140.62      178.82     28.44 o
   5 -14   8        1.81        8.16     19.57 o
   6 -14   8       11.97        9.31     21.35 o
  -7 -13   8        2.02        5.29     19.25 o
  -6 -13   8       19.74       15.61     14.93 o
  -5 -13   8        3.57        0.00     12.19 o
  -4 -13   8      110.59      133.74     21.54 o
  -3 -13   8      185.12      191.16     20.53 o
  -2 -13   8        0.12        6.21     10.32 o
  -1 -13   8        1.89        4.71      9.85 o
   0 -13   8       47.80       44.91     10.92 o
   1 -13   8       20.05        7.14     11.02 o
   2 -13   8       10.37       13.06     12.58 o
   3 -13   8        0.01        8.11     12.20 o
   4 -13   8        2.71        0.59     13.67 o
   5 -13   8       19.17       13.32     19.40 o
   6 -13   8       59.98       63.07     24.49 o
   7 -13   8        0.32        0.40     18.51 o
  -8 -12   8       17.68       12.02     13.28 o
  -7 -12   8        3.42        4.74     12.15 o
  -6 -12   8        0.15        3.96     12.54 o
  -5 -12   8        0.00        0.10     11.57 o
  -4 -12   8        1.47        3.09     10.06 o
  -3 -12   8        2.34        5.56      9.38 o
  -2 -12   8        0.00        1.32      8.84 o
  -1 -12   8      176.63      178.59     14.87 o
   0 -12   8      124.00      118.15     12.60 o
   1 -12   8      260.83      280.93     26.40 o
   2 -12   8      188.28      185.92     14.92 o
   3 -12   8       11.12       26.13     12.43 o
   4 -12   8       62.81       58.63     13.13 o
   5 -12   8        1.22       11.46     12.45 o
   6 -12   8        0.98        2.98     12.33 o
   7 -12   8        1.04        4.49     13.58 o
   8 -12   8       11.36        0.00     18.88 o
  -9 -11   8       49.76       56.86     15.27 o
  -8 -11   8        3.73       21.87     14.86 o
  -7 -11   8        0.07        5.54     11.65 o
  -6 -11   8       21.37       27.50     10.20 o
  -5 -11   8        2.66        4.72      8.96 o
  -4 -11   8      142.50      106.11     15.12 o
  -3 -11   8       65.26       70.30     11.11 o
  -2 -11   8       49.78       49.00     10.24 o
  -1 -11   8      239.32      252.32     15.63 o
   0 -11   8       53.57       30.95      9.49 o
   1 -11   8       59.08       48.38     10.35 o
   2 -11   8        2.29        0.80      8.54 o
   3 -11   8       90.60      121.71     13.02 o
   4 -11   8      221.97      190.73     14.08 o
   5 -11   8       32.39       23.09     11.94 o
   6 -11   8       13.53        3.32     11.01 o
   7 -11   8        0.15        2.18     11.96 o
   8 -11   8       12.30       10.21     13.81 o
   9 -11   8        1.71        2.57     14.24 o
 -10 -10   8        6.70        0.69     14.61 o
  -9 -10   8        0.37        0.83     10.72 o
  -8 -10   8        0.50       10.26     11.60 o
  -7 -10   8        0.02        1.49      9.52 o
  -6 -10   8       31.18       23.66      8.70 o
  -5 -10   8        7.29        6.84      7.95 o
  -4 -10   8        1.93       10.34      8.89 o
  -3 -10   8        0.43       10.73      8.79 o
  -2 -10   8       28.74       30.60      9.24 o
  -1 -10   8      133.24      141.00     11.21 o
   0 -10   8       10.86        7.45      6.35 o
   1 -10   8      269.87      279.08     12.82 o
   2 -10   8      144.38      151.34     11.23 o
   3 -10   8       93.35      113.67     11.27 o
   4 -10   8       12.32       10.03      8.34 o
   5 -10   8       53.44       40.70     10.15 o
   6 -10   8       37.86       29.69     12.19 o
   7 -10   8        3.27        0.24     10.87 o
   8 -10   8        0.07        3.47     11.93 o
   9 -10   8        2.91        9.51     12.26 o
  10 -10   8       11.53       13.07     14.56 o
 -10  -9   8       32.12       30.62     25.76 o
  -9  -9   8        3.66        0.40     13.08 o
  -8  -9   8       18.76       12.60     12.21 o
  -7  -9   8        0.00        3.79      9.55 o
  -6  -9   8       40.77       38.56     10.76 o
  -5  -9   8      619.90      620.64     18.42 o
  -4  -9   8      296.04      321.15     15.93 o
  -3  -9   8        0.29        6.01      6.76 o
  -2  -9   8      140.73      144.56     12.28 o
  -1  -9   8       85.92      101.67      9.40 o
   0  -9   8      742.60      755.23     17.51 o
   1  -9   8        0.29        1.06      5.37 o
   2  -9   8      206.96      176.62      9.80 o
   3  -9   8      181.05      188.73     11.86 o
   4  -9   8       25.64       16.11      6.71 o
   5  -9   8      330.92      264.13     13.47 o
   6  -9   8        1.61        5.07      9.36 o
   7  -9   8       21.72       10.18     10.66 o
   8  -9   8       34.56       54.34     13.49 o
   9  -9   8       14.33       12.32     12.74 o
  10  -9   8       39.63       60.26     15.44 o
  11  -9   8        2.29        8.14     20.61 o
 -11  -8   8        1.19        2.08     13.44 o
 -10  -8   8        2.84        6.79     14.54 o
  -9  -8   8       38.67       39.27     13.68 o
  -8  -8   8       65.47       54.45     11.87 o
  -7  -8   8      225.93      217.41     14.87 o
  -6  -8   8      246.00      219.38     15.22 o
  -5  -8   8        1.09        0.20      7.32 o
  -4  -8   8      112.84      117.30      9.33 o
  -3  -8   8      152.12      159.12      9.53 o
  -2  -8   8      755.24      737.90     17.87 o
  -1  -8   8       88.63       85.17      7.25 o
   0  -8   8      119.97      136.25      8.05 o
   1  -8   8      224.03      228.86     15.83 o
   2  -8   8      670.61      679.25     16.84 o
   3  -8   8       50.84       56.39      7.54 o
   4  -8   8       22.00        4.47      5.72 o
   5  -8   8      129.24      142.04     10.00 o
   6  -8   8       33.39       22.80      7.48 o
   7  -8   8      116.05      114.40     10.35 o
   8  -8   8      147.34      158.89     15.89 o
   9  -8   8       50.33       63.72     13.31 o
  10  -8   8       66.45       77.76     14.91 o
  11  -8   8       83.01      122.83     30.67 o
  12  -8   8       77.24       81.54     47.60 o
 -11  -7   8       18.80       21.57     13.96 o
 -10  -7   8        7.97       10.14     13.07 o
  -9  -7   8       53.79       49.43     15.91 o
  -8  -7   8      315.13      333.33     18.01 o
  -7  -7   8       25.96       40.32      9.82 o
  -6  -7   8        0.01        4.28      7.18 o
  -5  -7   8       63.00       47.53      8.48 o
  -4  -7   8      113.10      101.84      9.07 o
  -3  -7   8      704.90      735.21     17.68 o
  -2  -7   8       49.19       66.13      8.79 o
  -1  -7   8        0.95        5.71      4.94 o
   0  -7   8       24.73       19.45      6.05 o
   1  -7   8       44.58       59.56      7.57 o
   2  -7   8      320.09      341.03     12.38 o
   3  -7   8        1.40        2.23      4.88 o
   4  -7   8       10.16        5.41      4.90 o
   5  -7   8      541.03      554.60     15.72 o
   6  -7   8        2.15        2.67      5.40 o
   7  -7   8      113.27      110.01      9.01 o
   8  -7   8       27.04       43.07      9.30 o
   9  -7   8       21.92       26.75     11.54 o
  10  -7   8       70.81       90.22     14.98 o
  11  -7   8       65.58      101.30     20.72 o
  12  -7   8        4.15       12.11     21.94 o
 -12  -6   8       19.14       20.08     18.57 o
 -11  -6   8       27.84       36.53     13.90 o
 -10  -6   8      330.67      387.55     22.55 o
  -9  -6   8       58.81       81.60     14.12 o
  -8  -6   8       60.41       37.35     10.16 o
  -7  -6   8      772.88      655.68     21.67 o
  -6  -6   8       24.15       23.45      7.33 o
  -5  -6   8      218.75      215.74     10.58 o
  -4  -6   8        4.20        7.96      5.46 o
  -3  -6   8      316.65      318.13     15.48 o
  -2  -6   8       83.63       85.39      7.25 o
  -1  -6   8      330.58      356.18     11.44 o
   0  -6   8      156.11      175.20      7.42 o
   1  -6   8       37.08       34.82      5.26 o
   2  -6   8      198.23      187.03      9.14 o
   3  -6   8     1922.00     2019.71     30.92 o
   4  -6   8       82.98       80.87      7.90 o
   5  -6   8     1286.30     1231.17     21.08 o
   6  -6   8        0.06        4.02      5.09 o
   7  -6   8       79.76       88.08      7.35 o
   8  -6   8      651.76      632.57     19.95 o
   9  -6   8        0.40        2.60      8.58 o
  10  -6   8       74.16       74.17     13.88 o
  11  -6   8       74.93       85.96     27.39 o
  12  -6   8        6.61       21.63     20.75 o
 -12  -5   8       49.47       63.61     20.11 o
 -11  -5   8       50.60       34.85     12.79 o
 -10  -5   8        4.47       11.03     11.00 o
  -9  -5   8      193.29      169.16     14.83 o
  -8  -5   8       43.07       74.67     12.44 o
  -7  -5   8      589.77      590.85     18.23 o
  -6  -5   8      288.08      359.98     14.71 o
  -5  -5   8      136.62      144.41      7.71 o
  -4  -5   8        0.60        0.86      4.61 o
  -3  -5   8       67.80       92.40      7.77 o
  -2  -5   8       71.00       92.66      7.88 o
  -1  -5   8      343.76      333.86     11.67 o
   0  -5   8      409.37      467.54     11.20 o
   1  -5   8        0.71        3.38      3.14 o
   2  -5   8      143.16      139.94      6.79 o
   3  -5   8      232.31      250.81      8.91 o
   4  -5   8      291.58      313.63     10.94 o
   5  -5   8       56.83       53.20      7.02 o
   6  -5   8       49.98       26.51      6.26 o
   7  -5   8       36.09       32.10      7.83 o
   8  -5   8      207.44      220.82     12.82 o
   9  -5   8       84.98       86.40      8.77 o
  10  -5   8       84.80       86.59     11.21 o
  11  -5   8      140.47      150.04     50.32 o
  12  -5   8        0.11        0.89     19.67 o
  13  -5   8        9.16       30.25     24.78 o
 -12  -4   8        0.73        3.21     13.97 o
 -11  -4   8       18.12        6.22     11.53 o
 -10  -4   8       56.94       65.57     21.80 o
  -9  -4   8       72.47       85.37     12.17 o
  -8  -4   8       46.59       43.77      7.62 o
  -7  -4   8     1063.38      968.59     22.03 o
  -6  -4   8       75.67       70.57      6.81 o
  -5  -4   8      114.23      105.10      7.12 o
  -4  -4   8     1466.70     1484.94     23.88 o
  -3  -4   8       35.38       32.87      5.43 o
  -2  -4   8     3436.26     3592.92     52.25 o
  -1  -4   8     1954.82     1947.08     24.86 o
   0  -4   8     1103.30     1009.57     17.51 o
   1  -4   8      893.85      922.14     16.27 o
   2  -4   8     1799.60     1900.04     28.21 o
   3  -4   8       11.14       18.53      2.51 o
   4  -4   8      818.04      872.17     14.05 o
   5  -4   8      733.47      766.69     12.34 o
   6  -4   8     1085.77     1050.31     27.67 o
   7  -4   8      166.22      177.12      7.54 o
   8  -4   8     1592.13     1566.05     28.76 o
   9  -4   8        5.53        3.97      6.75 o
  10  -4   8       11.12       19.73      9.45 o
  11  -4   8       37.54       28.67     14.50 o
  12  -4   8        3.23        3.46     17.54 o
  13  -4   8       81.87      148.55     29.55 o
 -12  -3   8       83.81       92.09     18.50 o
 -11  -3   8       65.14       55.70     16.44 o
 -10  -3   8        3.19        9.39     10.28 o
  -9  -3   8       12.56        7.84      8.99 o
  -8  -3   8       29.45       22.79      6.81 o
  -7  -3   8       69.45       74.55      7.39 o
  -6  -3   8        3.32        4.07      5.01 o
  -5  -3   8        7.26       10.98      4.97 o
  -4  -3   8       99.38       97.34      6.48 o
  -3  -3   8      170.87      175.24      7.43 o
  -2  -3   8     2609.75     2627.95     34.52 o
  -1  -3   8      453.18      425.22      9.38 o
   0  -3   8        8.70        8.49      3.51 o
   1  -3   8      682.36      589.13     12.48 o
   2  -3   8       66.24       61.81      4.00 o
   3  -3   8      143.07      161.95      8.90 o
   4  -3   8       61.82       77.68      8.54 o
   5  -3   8      108.19      110.59      9.13 o
   6  -3   8      201.87      194.95      8.27 o
   7  -3   8       16.98       16.06      4.06 o
   8  -3   8        0.21        3.10      4.82 o
   9  -3   8        5.31        4.56      6.22 o
  10  -3   8       12.48       22.06     10.72 o
  11  -3   8        3.49       13.33     12.73 o
  12  -3   8        5.87        9.94     13.66 o
  13  -3   8        0.33        3.05     20.20 o
 -12  -2   8       20.90       35.28     16.67 o
 -11  -2   8      135.59      104.12     17.73 o
 -10  -2   8      178.27      207.27     30.18 o
  -9  -2   8        4.12        1.37      7.12 o
  -8  -2   8      307.65      289.93     12.92 o
  -7  -2   8      405.49      451.26     13.43 o
  -6  -2   8        8.58        4.56      4.32 o
  -5  -2   8     1431.15     1469.72     20.76 o
  -4  -2   8     6207.10     6462.73     64.48 o
  -3  -2   8     2601.19     3060.88     41.52 o
  -2  -2   8        0.10        6.08      2.85 o
  -1  -2   8     3576.48     3447.81     37.35 o
   0  -2   8     8873.22     9414.27    104.63 o
   1  -2   8      387.55      340.62      6.68 o
   2  -2   8       20.95       26.71      3.01 o
   3  -2   8     1030.44     1126.79     18.82 o
   4  -2   8      900.77      829.33     10.16 o
   5  -2   8     1508.88     1559.42     20.27 o
   6  -2   8      163.89      144.92      7.95 o
   7  -2   8      264.12      254.09      9.19 o
   8  -2   8        0.75        2.57      4.19 o
   9  -2   8      759.69      724.51     17.84 o
  10  -2   8      954.13      945.95     28.14 o
  11  -2   8      146.67      124.87     16.37 o
  12  -2   8        3.38       21.37     13.80 o
  13  -2   8        3.79        6.67     19.08 o
 -13  -1   8       17.70       14.61     20.71 o
 -12  -1   8        3.95       11.69     14.20 o
 -11  -1   8       21.40       28.29     13.13 o
 -10  -1   8       27.21       21.70      9.80 o
  -9  -1   8       14.38       13.24      7.36 o
  -8  -1   8        0.45        3.72      5.36 o
  -7  -1   8      140.14      141.85      7.48 o
  -6  -1   8      166.26      196.38      8.01 o
  -5  -1   8      177.68      170.61      6.78 o
  -4  -1   8      701.01      680.05     16.58 o
  -3  -1   8      175.58      176.79      5.41 o
  -2  -1   8      120.90      139.35      4.83 o
  -1  -1   8        0.81        1.35      2.07 o
   0  -1   8        1.74        4.16      3.16 o
   1  -1   8      178.24      194.05      5.71 o
   2  -1   8        3.42        4.90      1.34 o
   3  -1   8        0.24        3.57      3.30 o
   4  -1   8      700.42      701.41      8.07 o
   5  -1   8       47.24       64.27      3.83 o
   6  -1   8       18.67        8.54      3.39 o
   7  -1   8      106.43      113.99      9.29 o
   8  -1   8       22.34       11.72      4.35 o
   9  -1   8        1.56        3.62      5.85 o
  10  -1   8       67.69       55.59     11.49 o
  11  -1   8       29.23       34.08     12.68 o
  12  -1   8        0.59        0.99     12.58 o
  13  -1   8        2.05       14.86     12.43 o
  14  -1   8        0.86       26.28     22.26 o
 -13   0   8       13.70        3.65     23.37 o
 -12   0   8        8.29        7.07     15.16 o
 -11   0   8       27.27       29.56     12.75 o
 -10   0   8      130.26      157.46     16.64 o
  -9   0   8        1.32        4.17      7.01 o
  -8   0   8      179.88      133.50      8.57 o
  -7   0   8     2191.95     2237.94     30.40 o
  -6   0   8     2736.24     2895.36     40.83 o
  -5   0   8      366.23      337.49      9.08 o
  -4   0   8        2.48        2.18      2.66 o
  -3   0   8      933.34      900.67     12.51 o
  -2   0   8     2315.05     2462.22     25.33 o
  -1   0   8     1180.93     1144.91     14.20 o
   0   0   8     1170.41     1146.39     15.07 o
   1   0   8     7193.39     6900.37     87.95 o
   2   0   8      867.83      936.03     10.52 o
   3   0   8     1032.56      992.38     22.47 o
   4   0   8     7212.65     7459.75     73.50 o
   5   0   8     4682.68     5031.83     48.92 o
   6   0   8     2194.45     1966.82     29.13 o
   7   0   8       82.40       82.30      7.60 o
   8   0   8        7.50        4.74      4.35 o
   9   0   8      177.20      171.12     11.07 o
  10   0   8        0.38        1.39      8.68 o
  11   0   8       48.84       31.14     17.92 o
  12   0   8      216.85      215.79     17.78 o
  13   0   8        3.61        8.12     12.19 o
  14   0   8       93.89      179.39     22.98 o
 -13   1   8       24.25       38.42     23.75 o
 -12   1   8        0.90        4.77     15.47 o
 -11   1   8        3.22        2.44     15.16 o
 -10   1   8        3.21       11.89     12.86 o
  -9   1   8        0.74        4.06      6.34 o
  -8   1   8       96.92       83.72      9.81 o
  -7   1   8      640.71      599.57     14.11 o
  -6   1   8      369.18      364.88      9.10 o
  -5   1   8        7.28        9.68      4.25 o
  -4   1   8       75.56       78.57      4.61 o
  -3   1   8      281.04      297.72      7.54 o
  -2   1   8        1.87        9.05      2.47 o
  -1   1   8     1034.78      920.43     11.25 o
   0   1   8      627.05      632.38     10.08 o
   1   1   8     1403.63     1402.69     42.65 o
   2   1   8       30.27       32.76      4.35 o
   3   1   8      374.82      400.75      7.28 o
   4   1   8     2389.68     2468.35     28.68 o
   5   1   8      929.32      910.05     12.23 o
   6   1   8      905.61      869.84     22.15 o
   7   1   8        0.17        3.00      4.34 o
   8   1   8       57.43       58.89      6.28 o
   9   1   8        1.72        1.33      6.94 o
  10   1   8       70.46       74.34     12.57 o
  11   1   8       26.43       18.52     10.65 o
  12   1   8       14.42       17.54     11.70 o
  13   1   8       14.84       37.11     17.50 o
  14   1   8       18.57       39.15     20.44 o
 -12   2   8       20.67        5.29     20.32 o
 -11   2   8       11.18        9.22     15.53 o
 -10   2   8       28.84       29.36     12.96 o
  -9   2   8       19.34        5.04     10.07 o
  -8   2   8      424.80      404.05     17.41 o
  -7   2   8      429.88      413.10     13.07 o
  -6   2   8      108.35      125.09      7.38 o
  -5   2   8      274.61      268.55      9.07 o
  -4   2   8     4389.26     4455.35     42.28 o
  -3   2   8     3644.56     3707.83     39.65 o
  -2   2   8      324.48      375.75      6.61 o
  -1   2   8     7971.39     7656.05     73.86 o
   0   2   8     1998.87     2148.22     33.12 o
   1   2   8     1301.89     1289.77     57.50 o
   2   2   8     4463.96     4073.44     98.87 o
   3   2   8     1021.63     1219.22     16.93 o
   4   2   8     7668.09     7780.79     94.78 o
   5   2   8     1187.04     1248.96     21.42 o
   6   2   8       28.53       16.98      4.37 o
   7   2   8      889.60      824.78     19.33 o
   8   2   8      328.56      322.78     16.38 o
   9   2   8       30.46       20.16      7.92 o
  10   2   8      255.30      286.08     17.39 o
  11   2   8       81.54      111.55     13.15 o
  12   2   8      123.46      121.72     15.21 o
  13   2   8        6.67       15.74     12.18 o
  14   2   8        8.36       19.92     16.84 o
 -12   3   8        0.03        3.80     20.48 o
 -11   3   8      199.61      252.86     30.89 o
 -10   3   8      136.95      113.14     15.68 o
  -9   3   8       17.17       15.69     10.93 o
  -8   3   8        7.90        8.69      9.09 o
  -7   3   8        2.62        5.25      6.52 o
  -6   3   8       76.99       71.68      6.48 o
  -5   3   8      707.48      709.52     13.79 o
  -4   3   8     1023.85     1002.79     14.94 o
  -3   3   8      419.07      401.08      8.81 o
  -2   3   8      761.75      716.85      8.96 o
  -1   3   8       79.97       92.00      2.97 o
   0   3   8     3683.94     3819.46     53.31 o
   1   3   8       11.71       13.70      5.56 o
   2   3   8     2300.75     2283.00     41.68 o
   3   3   8      820.01      846.78     21.24 o
   4   3   8      526.62      534.58      7.70 o
   5   3   8     1485.09     1598.93     30.24 o
   6   3   8      154.56      164.12      5.75 o
   7   3   8      113.26       92.46      6.61 o
   8   3   8      117.10      121.29     11.58 o
   9   3   8      241.23      210.15     14.35 o
  10   3   8      370.79      372.62     19.18 o
  11   3   8       99.62      118.14     13.58 o
  12   3   8      170.96      196.27     22.15 o
  13   3   8        9.19        8.06     11.84 o
 -12   4   8       23.10       10.45     20.96 o
 -11   4   8      106.72       69.47     23.24 o
 -10   4   8       13.74        5.46     10.93 o
  -9   4   8        3.72        5.69     10.83 o
  -8   4   8       39.00       34.61     10.45 o
  -7   4   8        1.24        0.98      8.22 o
  -6   4   8      322.16      340.31     11.54 o
  -5   4   8      541.56      533.88     13.44 o
  -4   4   8      778.36      736.97     14.34 o
  -3   4   8       69.05       88.48      4.68 o
  -2   4   8      736.23      937.31     13.77 o
  -1   4   8     5676.11     5634.75     46.11 o
   0   4   8     1514.50     1551.76     18.35 o
   1   4   8     2016.42     2196.18     27.42 o
   2   4   8        1.25        0.49      3.99 o
   3   4   8     2529.08     2627.47     29.83 o
   4   4   8      432.63      491.40     11.79 o
   5   4   8      230.68      244.69      7.01 o
   6   4   8        8.83        1.59      4.00 o
   7   4   8       30.57       24.13      5.03 o
   8   4   8      367.77      358.51     12.55 o
   9   4   8      864.17      763.79     32.40 o
  10   4   8       28.86       58.30     10.92 o
  11   4   8       54.16       59.81     12.51 o
  12   4   8       85.84       74.80     17.08 o
  13   4   8        1.98        9.09     11.77 o
 -12   5   8       12.48       10.47     20.86 o
 -11   5   8      186.48      197.82     29.25 o
 -10   5   8        8.18        1.82     11.24 o
  -9   5   8      105.92      110.01     13.65 o
  -8   5   8      177.38      151.32     14.15 o
  -7   5   8      942.53      858.31     27.28 o
  -6   5   8      478.52      451.75     14.88 o
  -5   5   8      273.55      280.41      9.86 o
  -4   5   8       22.17       20.13      4.76 o
  -3   5   8     2396.14     2386.86     30.10 o
  -2   5   8      712.20      727.28     10.27 o
  -1   5   8      321.84      317.55      6.70 o
   0   5   8        7.25        2.42      1.69 o
   1   5   8     3473.70     3751.98     54.03 o
   2   5   8     3935.93     3895.74     63.28 o
   3   5   8     1741.86     1869.90     31.19 o
   4   5   8      911.19      956.18     12.12 o
   5   5   8      614.78      618.87     10.92 o
   6   5   8       30.10       46.14      4.39 o
   7   5   8     1248.35     1314.86     23.53 o
   8   5   8       47.12       39.92      6.52 o
   9   5   8      207.74      179.84     14.01 o
  10   5   8       64.65       48.64     10.64 o
  11   5   8       33.45       20.44     11.32 o
  12   5   8      120.30      132.54     16.14 o
  13   5   8       16.08        7.01     14.37 o
 -11   6   8       29.55       38.15     21.41 o
 -10   6   8       23.41        8.36     13.26 o
  -9   6   8        3.94        7.07     10.99 o
  -8   6   8        0.51        0.33      8.73 o
  -7   6   8       28.92       18.14      9.30 o
  -6   6   8      235.09      250.77     20.32 o
  -5   6   8      122.12      113.05      7.41 o
  -4   6   8      522.04      551.31     11.88 o
  -3   6   8     1286.17     1396.73     18.45 o
  -2   6   8      227.68      238.19      6.93 o
  -1   6   8        8.39       18.48      2.98 o
   0   6   8      588.62      553.65      8.33 o
   1   6   8      107.45      123.70      5.14 o
   2   6   8       95.94       67.71      3.99 o
   3   6   8     3162.03     3156.86     35.86 o
   4   6   8        0.26        4.32      3.17 o
   5   6   8       94.22       87.27      8.02 o
   6   6   8      149.25      169.95      6.96 o
   7   6   8      143.62      151.59     10.64 o
   8   6   8       43.09       39.20      7.27 o
   9   6   8      123.80      149.90     13.65 o
  10   6   8        0.05        3.22      9.52 o
  11   6   8       20.75       52.69     12.69 o
  12   6   8        4.73       17.84     13.97 o
  13   6   8        0.92       12.24     20.26 o
 -11   7   8        1.57       26.99     20.16 o
 -10   7   8       99.72      115.67     28.45 o
  -9   7   8       51.22       27.70     13.29 o
  -8   7   8       33.54       47.38     13.27 o
  -7   7   8      164.43      150.33     13.21 o
  -6   7   8       26.90       30.61      8.67 o
  -5   7   8      248.69      202.74      8.79 o
  -4   7   8       16.22       24.50      4.73 o
  -3   7   8      469.99      461.22      9.91 o
  -2   7   8      272.39      227.60      6.31 o
  -1   7   8      508.88      546.18      9.29 o
   0   7   8     1108.63     1050.17     13.96 o
   1   7   8      145.04      133.69      9.35 o
   2   7   8     5030.42     4786.25     51.25 o
   3   7   8      878.20      943.03     14.15 o
   4   7   8     4687.09     4580.38     52.13 o
   5   7   8      602.56      580.19     12.94 o
   6   7   8       19.50       25.02      4.69 o
   7   7   8       63.91       61.68      5.77 o
   8   7   8     1027.70     1071.99     22.53 o
   9   7   8       26.91       26.07      8.43 o
  10   7   8        7.96        9.00     10.18 o
  11   7   8       32.71       36.49     13.39 o
  12   7   8       29.88       31.10     15.65 o
 -10   8   8        0.07        5.99     19.07 o
  -9   8   8        9.60        3.63     11.75 o
  -8   8   8        0.68        5.11      9.89 o
  -7   8   8       48.77       28.48     10.73 o
  -6   8   8        0.00        2.85      8.48 o
  -5   8   8      217.92      225.24      9.74 o
  -4   8   8       84.09       60.60      6.74 o
  -3   8   8       26.92       21.30      4.51 o
  -2   8   8       40.13       39.73      4.31 o
  -1   8   8      379.59      428.11      9.88 o
   0   8   8      344.60      295.12      8.05 o
   1   8   8      192.23      187.29      6.37 o
   2   8   8       64.54       78.20      4.91 o
   3   8   8       31.81       16.97      4.10 o
   4   8   8      328.27      336.70      8.95 o
   5   8   8       48.24       42.87      5.45 o
   6   8   8       76.71      108.51      7.34 o
   7   8   8      146.88      161.56      8.90 o
   8   8   8      216.60      215.42     14.00 o
   9   8   8        6.98       12.61      9.08 o
  10   8   8       11.73       10.66     11.68 o
  11   8   8       20.76       36.00     14.69 o
  12   8   8       23.53       19.12     14.93 o
 -10   9   8       77.65       66.23     23.25 o
  -9   9   8        0.81        0.34     11.99 o
  -8   9   8       17.33       26.26     15.30 o
  -7   9   8       93.17       94.64     13.36 o
  -6   9   8       52.95       50.14     10.61 o
  -5   9   8      267.03      301.83     16.54 o
  -4   9   8      184.68      216.30     12.92 o
  -3   9   8      550.17      569.12     20.04 o
  -2   9   8       74.60       80.35      5.17 o
  -1   9   8        4.46        4.92      4.13 o
   0   9   8      509.48      472.91     11.90 o
   1   9   8      324.31      308.80      8.45 o
   2   9   8        0.02        2.73      4.04 o
   3   9   8      608.91      612.06     12.73 o
   4   9   8       44.86       38.09      5.36 o
   5   9   8      752.19      709.99     15.94 o
   6   9   8      630.63      544.72     14.37 o
   7   9   8      494.80      453.21     15.15 o
   8   9   8      178.40      165.46     13.02 o
   9   9   8        1.71        0.76      8.49 o
  10   9   8        0.20        4.92      9.91 o
  11   9   8       19.94       28.03     16.18 o
  -9  10   8        0.44        8.34     13.82 o
  -8  10   8       11.07       11.02     12.80 o
  -7  10   8        3.78        7.63     11.07 o
  -6  10   8       78.13       50.32     12.00 o
  -5  10   8       62.18       55.80     11.44 o
  -4  10   8        3.72        1.12      8.09 o
  -3  10   8        2.45        2.08      6.31 o
  -2  10   8      218.09      189.64     11.62 o
  -1  10   8      232.86      223.22      9.15 o
   0  10   8        3.68       13.95      5.88 o
   1  10   8       47.83       43.52      6.48 o
   2  10   8      207.61      192.43     10.87 o
   3  10   8       12.87       12.75      5.47 o
   4  10   8       42.97       40.98      7.59 o
   5  10   8        0.01       10.45      5.81 o
   6  10   8       51.81       53.82      7.86 o
   7  10   8       68.08       85.25     11.49 o
   8  10   8        3.35        0.20      8.52 o
   9  10   8       15.80       16.20     10.35 o
  10  10   8       23.89       31.58     11.15 o
  11  10   8        0.43       17.52     32.56 o
  -8  11   8        0.72        4.29     13.99 o
  -7  11   8       14.53       19.33     15.33 o
  -6  11   8        7.84       12.18     10.91 o
  -5  11   8       21.64       36.18     11.38 o
  -4  11   8        0.41        3.46      8.81 o
  -3  11   8       57.81       60.60      9.94 o
  -2  11   8       10.51        6.05      7.82 o
  -1  11   8      180.99      182.21     10.95 o
   0  11   8      448.82      442.81     13.83 o
   1  11   8      261.05      242.09     10.68 o
   2  11   8      112.70      126.76      8.41 o
   3  11   8        3.18        5.92      5.95 o
   4  11   8      139.09      138.39     10.10 o
   5  11   8      205.86      208.79     11.36 o
   6  11   8        0.21        3.22      6.70 o
   7  11   8       62.86       88.10     10.90 o
   8  11   8        0.01        3.09      9.63 o
   9  11   8       74.52       62.86     12.42 o
  10  11   8      203.33      248.95     18.24 o
  -7  12   8       22.48       23.11     14.31 o
  -6  12   8        4.81        0.10     12.01 o
  -5  12   8       20.14       13.61     12.00 o
  -4  12   8        1.06        3.41      9.90 o
  -3  12   8       62.16       72.18     11.82 o
  -2  12   8        0.02        5.40      8.89 o
  -1  12   8        9.37        7.33      7.37 o
   0  12   8       43.77       37.19      8.53 o
   1  12   8        3.25        7.66      6.99 o
   2  12   8       28.57       33.37      8.10 o
   3  12   8       44.03       44.72      8.22 o
   4  12   8       64.42       61.92      8.80 o
   5  12   8        5.16       22.04      8.07 o
   6  12   8       14.24        8.79      8.02 o
   7  12   8        1.71        4.93      9.52 o
   8  12   8        3.94        6.53     10.01 o
   9  12   8        1.32        3.55     10.72 o
  -6  13   8        1.75       13.11     13.81 o
  -5  13   8       21.63       20.78     13.08 o
  -4  13   8      132.27      173.61     17.53 o
  -3  13   8      133.46      138.01     19.05 o
  -2  13   8       94.33       83.12     11.99 o
  -1  13   8       97.02       82.01     11.71 o
   0  13   8        0.25        7.41      7.74 o
   1  13   8      166.13      182.39     13.69 o
   2  13   8       46.85       58.25      9.35 o
   3  13   8        3.24        3.96      7.62 o
   4  13   8        0.02        3.96      7.82 o
   5  13   8        3.96       16.08      8.50 o
   6  13   8       14.81       17.83      9.94 o
   7  13   8        4.01       21.10     10.84 o
   8  13   8        0.50        6.42     11.81 o
  -5  14   8        1.37        0.10     16.03 o
  -4  14   8        0.17        4.98     12.59 o
  -3  14   8        2.03       16.80     12.48 o
  -2  14   8        7.17        8.79     10.68 o
  -1  14   8        1.04        5.60      9.28 o
   0  14   8        3.11        5.05      8.37 o
   1  14   8       41.52       30.00      9.47 o
   2  14   8       12.54       25.07      9.23 o
   3  14   8        0.71        2.23      7.88 o
   4  14   8        2.71        8.32      7.99 o
   5  14   8       73.25       68.63     10.84 o
   6  14   8        4.55        4.13     10.34 o
   7  14   8        8.95       33.75     31.37 o
  -3  15   8        7.60        5.94     33.45 o
  -2  15   8        0.04        1.71     11.97 o
  -1  15   8        7.55       11.50     11.46 o
   0  15   8       10.32       22.94     12.20 o
   1  15   8        0.87        5.69     10.16 o
   2  15   8        1.23        2.07     10.08 o
   3  15   8        2.65        1.27      8.88 o
   4  15   8        0.19        0.60      8.66 o
   5  15   8       55.59       78.08     36.02 o
  -3 -15   9       14.87       49.43     25.43 o
  -2 -15   9       67.15       63.08     22.32 o
  -1 -15   9        4.08        0.00     17.68 o
   0 -15   9        8.26        1.22     16.85 o
   1 -15   9        2.58        0.30     17.52 o
   2 -15   9        3.25       19.11     20.12 o
   3 -15   9        0.20        8.83     19.76 o
  -5 -14   9        0.05        7.50     18.89 o
  -4 -14   9       31.78       19.33     19.42 o
  -3 -14   9        0.04        5.11     17.48 o
  -2 -14   9      109.58       92.87     43.30 o
  -1 -14   9       55.30       24.49     18.81 o
   0 -14   9       35.34       12.75     18.01 o
   1 -14   9        0.02       17.57     18.77 o
   2 -14   9       20.76       17.00     18.57 o
   3 -14   9       78.02       64.95     29.74 o
   4 -14   9       16.78       42.12     22.78 o
   5 -14   9       29.53       25.24     22.36 o
   6 -14   9        1.10        3.60     20.52 o
  -7 -13   9       55.44       34.88     21.05 o
  -6 -13   9       48.97       55.58     20.92 o
  -5 -13   9       15.46       14.04     15.44 o
  -4 -13   9       13.92       20.65     13.92 o
  -3 -13   9        6.11        9.90     13.58 o
  -2 -13   9        1.39        0.30     11.53 o
  -1 -13   9       10.25       11.04     12.83 o
   0 -13   9       21.23       15.72     11.65 o
   1 -13   9       14.90       21.00     12.45 o
   2 -13   9        2.48        2.26     12.11 o
   3 -13   9        0.81        4.43     11.86 o
   4 -13   9       35.13       29.03     13.43 o
   5 -13   9       14.10       16.64     16.92 o
   6 -13   9       11.27       33.39     21.73 o
   7 -13   9        5.68        1.01     17.78 o
  -8 -12   9        3.26        5.60     17.47 o
  -7 -12   9        2.05        0.74     13.49 o
  -6 -12   9        0.06        2.51     12.80 o
  -5 -12   9        2.70        0.20     12.42 o
  -4 -12   9      132.25      133.36     17.06 o
  -3 -12   9      242.56      229.54     15.90 o
  -2 -12   9        0.58        0.41      8.81 o
  -1 -12   9        2.53        3.34      8.88 o
   0 -12   9       54.00       59.06     11.09 o
   1 -12   9       94.58      138.20     13.04 o
   2 -12   9      159.52      164.81     17.81 o
   3 -12   9       33.84       36.71     12.79 o
   4 -12   9        0.23        4.45     11.69 o
   5 -12   9       54.91       60.65     23.03 o
   6 -12   9      134.93      165.27     18.82 o
   7 -12   9        3.61        0.00     15.08 o
   8 -12   9        5.80       12.35     17.37 o
  -9 -11   9       11.74        9.55     13.43 o
  -8 -11   9       47.92       24.34     13.06 o
  -7 -11   9        5.73        2.25     11.21 o
  -6 -11   9       10.81        0.27     12.66 o
  -5 -11   9        3.48        6.77      9.61 o
  -4 -11   9        4.35        1.15      9.12 o
  -3 -11   9        0.05        6.99      9.15 o
  -2 -11   9       14.41        5.72      9.10 o
  -1 -11   9      410.03      458.68     18.17 o
   0 -11   9      157.45      128.66     12.97 o
   1 -11   9        3.80        6.31      8.51 o
   2 -11   9       35.99       41.77     10.89 o
   3 -11   9       12.08       17.21      9.18 o
   4 -11   9       11.94        3.86     10.64 o
   5 -11   9       34.36       28.70     12.77 o
   6 -11   9        0.00        7.95     11.39 o
   7 -11   9        8.87        7.02     12.36 o
   8 -11   9       59.83       33.02     14.97 o
   9 -11   9        8.19       20.41     14.21 o
 -10 -10   9        0.19       17.56     20.73 o
  -9 -10   9       24.32       19.17     13.14 o
  -8 -10   9        1.42        9.68     11.69 o
  -7 -10   9       56.60       58.85     12.40 o
  -6 -10   9        2.47        1.03      8.71 o
  -5 -10   9       76.21       78.56     11.52 o
  -4 -10   9      298.28      289.40     16.30 o
  -3 -10   9       67.88       76.34     10.88 o
  -2 -10   9      293.43      361.51     16.97 o
  -1 -10   9       70.34       61.01     10.27 o
   0 -10   9        3.02        7.57      6.24 o
   1 -10   9        6.31        7.94      6.49 o
   2 -10   9      344.50      393.22     15.68 o
   3 -10   9       21.98        0.10      8.18 o
   4 -10   9       47.99       55.16     11.66 o
   5 -10   9      112.78       84.41     12.98 o
   6 -10   9      111.61      132.32     15.83 o
   7 -10   9      235.81      238.56     18.84 o
   8 -10   9        4.06       14.95     12.80 o
   9 -10   9       24.48       21.89     14.44 o
  10 -10   9      109.32      136.90     19.71 o
 -10  -9   9       31.90       10.54     16.13 o
  -9  -9   9        8.95       11.96     14.92 o
  -8  -9   9       59.06       65.85     14.64 o
  -7  -9   9       26.32       17.85     12.40 o
  -6  -9   9        1.08        4.50      9.39 o
  -5  -9   9      157.13      169.42     15.64 o
  -4  -9   9      209.88      220.01     13.45 o
  -3  -9   9       83.90       75.39      9.14 o
  -2  -9   9        7.01       21.10      7.56 o
  -1  -9   9        4.61        6.33      6.47 o
   0  -9   9       77.62       91.27      8.91 o
   1  -9   9      123.67      132.43      9.79 o
   2  -9   9      610.00      637.39     16.83 o
   3  -9   9      790.52      743.53     19.73 o
   4  -9   9        2.34        1.15      6.34 o
   5  -9   9        0.01        3.14      6.43 o
   6  -9   9       58.13       34.52     11.77 o
   7  -9   9        9.86        2.88     10.06 o
   8  -9   9       43.54       40.40     13.09 o
   9  -9   9        0.15        0.10     10.87 o
  10  -9   9       24.41       15.45     13.99 o
  11  -9   9        0.42        2.62     19.74 o
 -11  -8   9       28.76       26.32     15.04 o
 -10  -8   9       62.49       53.66     17.24 o
  -9  -8   9        1.57        2.63     12.14 o
  -8  -8   9        4.28        0.67     11.05 o
  -7  -8   9       83.20      102.41     13.99 o
  -6  -8   9        0.21        2.10      8.20 o
  -5  -8   9        1.55        6.66      8.65 o
  -4  -8   9       91.30       84.49      9.50 o
  -3  -8   9       24.17       24.78      7.53 o
  -2  -8   9        8.06       13.28      6.02 o
  -1  -8   9       37.07       43.99      7.15 o
   0  -8   9        3.96        8.62      5.98 o
   1  -8   9        4.55        9.61      5.52 o
   2  -8   9      119.64      147.96     11.88 o
   3  -8   9        2.75        5.25      5.62 o
   4  -8   9       12.90       11.53      6.58 o
   5  -8   9       66.17       70.99      7.64 o
   6  -8   9      272.41      279.11     17.42 o
   7  -8   9      129.32      146.36     11.35 o
   8  -8   9       55.35       56.61     12.62 o
   9  -8   9       27.34       15.80     11.96 o
  10  -8   9        6.89        5.72     12.17 o
  11  -8   9       12.25       33.92     29.94 o
 -11  -7   9        2.29       10.32     13.22 o
 -10  -7   9        3.71        1.90     12.79 o
  -9  -7   9       17.66       21.86     12.94 o
  -8  -7   9        8.11       16.59     12.53 o
  -7  -7   9        0.18        5.64      9.07 o
  -6  -7   9       11.51        8.53      7.39 o
  -5  -7   9      216.66      228.47     11.44 o
  -4  -7   9      116.36      112.70      9.80 o
  -3  -7   9        0.10        2.61      5.58 o
  -2  -7   9      161.87      179.36     10.24 o
  -1  -7   9      734.47      769.86     17.51 o
   0  -7   9      172.81      155.08      8.42 o
   1  -7   9     1408.96     1413.33     24.76 o
   2  -7   9      864.74      847.24     18.99 o
   3  -7   9       23.12       27.40      5.89 o
   4  -7   9        3.00        5.50      5.35 o
   5  -7   9      210.68      214.72     13.67 o
   6  -7   9       47.67       45.59      6.72 o
   7  -7   9      867.47      800.92     23.66 o
   8  -7   9       56.14       57.11     10.36 o
   9  -7   9       11.95        5.84     10.70 o
  10  -7   9       95.84      121.24     18.70 o
  11  -7   9      131.52      147.91     27.87 o
  12  -7   9       25.42       23.60     30.93 o
 -12  -6   9        0.88        0.00     33.35 o
 -11  -6   9        5.57        7.02     12.69 o
 -10  -6   9        2.25       11.92     11.54 o
  -9  -6   9        8.40       15.37     11.97 o
  -8  -6   9        1.59        2.27      9.14 o
  -7  -6   9      387.26      364.87     19.52 o
  -6  -6   9      650.30      623.47     17.22 o
  -5  -6   9      101.26       83.29      8.48 o
  -4  -6   9       25.74       33.82      7.18 o
  -3  -6   9       28.88       43.92      7.29 o
  -2  -6   9       81.82       72.37     10.20 o
  -1  -6   9      398.70      372.59     15.43 o
   0  -6   9       28.63       30.01      5.22 o
   1  -6   9      226.62      236.28      8.90 o
   2  -6   9      181.00      237.44     10.39 o
   3  -6   9     1115.87     1167.36     19.65 o
   4  -6   9      337.49      324.33     12.68 o
   5  -6   9      699.04      665.31     16.08 o
   6  -6   9      129.75      106.04     11.56 o
   7  -6   9       26.90       32.42      6.55 o
   8  -6   9       92.92       93.75     11.56 o
   9  -6   9        0.00        3.69      7.80 o
  10  -6   9        8.92       12.61     10.56 o
  11  -6   9       20.78       21.43     20.02 o
  12  -6   9        8.36       19.13     21.77 o
 -12  -5   9       12.41        7.49     18.02 o
 -11  -5   9        1.47        4.33     11.28 o
 -10  -5   9      264.17      259.07     23.70 o
  -9  -5   9       64.80       56.77     11.92 o
  -8  -5   9       65.33      106.98     12.46 o
  -7  -5   9      258.33      238.00     14.34 o
  -6  -5   9       33.16       51.47      7.97 o
  -5  -5   9      182.28      210.93      9.68 o
  -4  -5   9       12.31       16.72      5.90 o
  -3  -5   9        1.11        1.39      4.05 o
  -2  -5   9      788.30      773.16     16.99 o
  -1  -5   9      158.80      160.81      7.74 o
   0  -5   9        0.30        7.96      4.06 o
   1  -5   9        1.79        1.93      3.44 o
   2  -5   9     2986.22     2914.11     36.18 o
   3  -5   9     1758.72     1958.21     30.19 o
   4  -5   9     1435.95     1484.29     23.45 o
   5  -5   9      243.52      211.90     10.70 o
   6  -5   9      159.01      168.82      9.88 o
   7  -5   9      518.02      446.11     13.26 o
   8  -5   9     1439.06     1435.07     28.28 o
   9  -5   9      287.56      267.53     12.83 o
  10  -5   9      211.83      236.76     14.99 o
  11  -5   9       36.82       44.42     21.16 o
  12  -5   9        7.89        0.49     18.66 o
  13  -5   9       80.32      108.79     27.27 o
 -12  -4   9       20.69       22.31     16.19 o
 -11  -4   9       27.16       22.34     15.48 o
 -10  -4   9       14.72       16.21     10.64 o
  -9  -4   9      325.19      349.01     20.17 o
  -8  -4   9      198.96      207.13     13.18 o
  -7  -4   9      192.32      204.21     10.96 o
  -6  -4   9       86.42      102.42      9.87 o
  -5  -4   9      139.64      144.50      8.65 o
  -4  -4   9        5.89        2.52      4.80 o
  -3  -4   9       33.21       44.85      6.57 o
  -2  -4   9        0.00        4.59      4.03 o
  -1  -4   9       61.43       66.84      7.50 o
   0  -4   9      689.79      717.21     16.51 o
   1  -4   9      601.38      595.31     14.74 o
   2  -4   9       51.26       47.08      5.96 o
   3  -4   9       13.41       14.77      3.60 o
   4  -4   9       85.51       93.65      6.60 o
   5  -4   9      160.13      153.24      8.59 o
   6  -4   9       31.51       24.15      5.46 o
   7  -4   9        2.18        4.50      4.52 o
   8  -4   9       70.75       83.91      7.47 o
   9  -4   9        0.90        2.94      6.76 o
  10  -4   9       11.97       21.23      9.44 o
  11  -4   9       59.49       80.70     15.52 o
  12  -4   9        0.90        5.67     17.83 o
  13  -4   9        3.25        3.72     21.97 o
 -12  -3   9       53.27       58.96     18.24 o
 -11  -3   9      109.38      204.55     23.29 o
 -10  -3   9       34.84       37.48     14.00 o
  -9  -3   9       20.88       18.73      9.36 o
  -8  -3   9      246.48      225.73     20.36 o
  -7  -3   9      687.19      655.13     17.35 o
  -6  -3   9      157.58      173.38     11.09 o
  -5  -3   9       55.83       47.10      7.34 o
  -4  -3   9     1083.13     1126.93     20.88 o
  -3  -3   9      351.94      406.91      9.74 o
  -2  -3   9    14240.76    15105.68    165.26 o
  -1  -3   9      551.29      567.96     13.11 o
   0  -3   9      279.88      440.91      7.90 o
   1  -3   9      160.84      194.24      6.83 o
   2  -3   9     6914.03     7119.47     64.56 o
   3  -3   9      128.93      172.22      8.07 o
   4  -3   9     1320.60     1341.06     23.33 o
   5  -3   9      662.35      712.17     16.27 o
   6  -3   9      160.57      121.71      8.07 o
   7  -3   9      153.23      144.48      7.94 o
   8  -3   9     1294.23     1212.01     21.80 o
   9  -3   9       39.02       32.06      7.36 o
  10  -3   9        1.43        0.00      7.03 o
  11  -3   9       43.31       67.83     14.56 o
  12  -3   9       80.22      101.99     18.45 o
  13  -3   9      150.10      221.56     33.31 o
 -12  -2   9       61.21       73.79     21.99 o
 -11  -2   9        5.22       24.81     14.78 o
 -10  -2   9        3.52        4.06      9.20 o
  -9  -2   9       42.08       27.91      8.96 o
  -8  -2   9       25.76       16.99      6.69 o
  -7  -2   9       31.40       33.47      7.35 o
  -6  -2   9       18.44       19.76      5.24 o
  -5  -2   9       64.85       67.81      6.11 o
  -4  -2   9       94.61       99.11      7.35 o
  -3  -2   9      279.68      330.48     10.14 o
  -2  -2   9     3065.67     3055.35     35.96 o
  -1  -2   9      608.95      600.19     12.04 o
   0  -2   9        0.97        3.25      2.82 o
   1  -2   9       13.84        8.96      2.03 o
   2  -2   9      342.85      345.13      7.40 o
   3  -2   9      284.21      292.29      5.00 o
   4  -2   9       86.05       82.53      8.23 o
   5  -2   9     1281.01     1333.36     24.56 o
   6  -2   9        1.10        1.88      4.58 o
   7  -2   9       86.64       80.89      5.44 o
   8  -2   9        0.29        3.59      4.92 o
   9  -2   9       41.54       12.55      7.41 o
  10  -2   9        7.54        8.87      9.75 o
  11  -2   9        2.69        4.81     11.93 o
  12  -2   9        1.85        5.60     12.83 o
  13  -2   9        0.28       14.98     21.29 o
 -12  -1   9        0.13        2.65     14.12 o
 -11  -1   9      226.79      142.52     19.67 o
 -10  -1   9      649.70      627.38     27.54 o
  -9  -1   9      223.80      189.76     11.04 o
  -8  -1   9      342.73      331.00     19.79 o
  -7  -1   9      125.22      114.53     10.20 o
  -6  -1   9      150.41      150.27      7.45 o
  -5  -1   9     1758.96     1793.99     32.01 o
  -4  -1   9     2688.71     2671.09     39.16 o
  -3  -1   9       66.95      128.01      6.49 o
  -2  -1   9     7658.19     7798.44     75.03 o
  -1  -1   9     1716.68     1849.69     30.74 o
   0  -1   9    13781.54    13914.52    165.48 o
   1  -1   9     1217.49     1453.95     17.90 o
   2  -1   9      370.77      382.84      5.26 o
   3  -1   9      214.16      266.09     10.17 o
   4  -1   9      912.42     1032.35     10.68 o
   5  -1   9     6729.37     7155.66     69.23 o
   6  -1   9      359.02      378.97      8.68 o
   7  -1   9      414.97      408.27     11.34 o
   8  -1   9      118.47      128.04      7.75 o
   9  -1   9      504.58      457.59     14.95 o
  10  -1   9      377.23      415.08     19.60 o
  11  -1   9        0.67        3.35     11.02 o
  12  -1   9       27.56       41.24     21.13 o
  13  -1   9       33.90       37.21     12.93 o
  14  -1   9       33.76       69.43     23.47 o
 -12   0   9        4.98        0.30     15.17 o
 -11   0   9       12.90        9.09     12.37 o
 -10   0   9       57.42       60.83     13.41 o
  -9   0   9        9.61        6.18      6.89 o
  -8   0   9        6.72       12.88      6.36 o
  -7   0   9      223.32      220.91     15.78 o
  -6   0   9        0.55        5.50      4.52 o
  -5   0   9      292.75      300.29     10.07 o
  -4   0   9       78.69       81.84      4.69 o
  -3   0   9      374.82      395.12      7.24 o
  -2   0   9     1044.85     1067.26     15.41 o
  -1   0   9      164.37      192.85      5.33 o
   0   0   9     1411.01     1360.88     19.70 o
   1   0   9      424.02      375.97      8.91 o
   2   0   9      997.99      959.48     15.70 o
   3   0   9       47.66       62.41      8.62 o
   4   0   9      234.85      273.91      9.97 o
   5   0   9      116.05      118.53      4.84 o
   6   0   9      734.30      741.44     15.67 o
   7   0   9      138.90      148.51      8.28 o
   8   0   9       62.49       59.28      7.94 o
   9   0   9       42.70       45.29      9.75 o
  10   0   9        7.75       12.56     10.64 o
  11   0   9        1.38        4.87     11.04 o
  12   0   9       39.06       31.55     18.51 o
  13   0   9        5.32       30.38     12.89 o
  14   0   9        2.96       35.33     24.03 o
 -12   1   9      103.57       93.93     25.58 o
 -11   1   9        6.41        0.89     13.73 o
 -10   1   9      148.92      189.28     18.34 o
  -9   1   9        1.65        1.25      8.36 o
  -8   1   9      240.67      275.01     16.45 o
  -7   1   9       55.53       76.94      7.98 o
  -6   1   9       58.70       50.73      5.60 o
  -5   1   9      991.80     1018.98     16.21 o
  -4   1   9     1597.44     1385.65     15.64 o
  -3   1   9      588.80      601.46      9.47 o
  -2   1   9        4.10        2.13      2.03 o
  -1   1   9      769.54      714.45      7.57 o
   0   1   9      486.09      478.53      6.26 o
   1   1   9     5212.63     5317.53    120.93 o
   2   1   9     1640.89     1702.74     37.68 o
   3   1   9      131.02      104.06      5.32 o
   4   1   9        2.59        3.49      2.98 o
   5   1   9      417.98      384.66      8.09 o
   6   1   9     1994.59     1964.35     27.31 o
   7   1   9      342.93      356.91     12.49 o
   8   1   9       63.01       77.73      6.81 o
   9   1   9      148.95      119.80     11.42 o
  10   1   9       20.84       10.05     10.50 o
  11   1   9       11.91        7.26      9.50 o
  12   1   9      287.27      287.12     18.81 o
  13   1   9        0.37       10.55     12.29 o
  14   1   9       53.11       84.79     25.49 o
 -12   2   9        2.02       14.44     21.67 o
 -11   2   9       44.63       29.81     17.67 o
 -10   2   9       99.51      115.90     15.44 o
  -9   2   9        7.85        4.84      9.15 o
  -8   2   9        1.02        4.53      7.81 o
  -7   2   9      123.30      115.40      8.42 o
  -6   2   9       40.54       54.98      6.22 o
  -5   2   9      605.32      587.51     11.94 o
  -4   2   9        0.05        4.62      3.32 o
  -3   2   9      386.27      372.97      8.50 o
  -2   2   9     1745.30     1655.71     17.94 o
  -1   2   9      155.41      153.62      4.02 o
   0   2   9        3.39        2.17      3.77 o
   1   2   9      427.99      441.37     19.79 o
   2   2   9     1106.10     1014.90     46.91 o
   3   2   9     3456.68     3525.18     63.12 o
   4   2   9        7.65       11.10      2.36 o
   5   2   9       21.29       24.92      5.37 o
   6   2   9        4.01        6.08      3.73 o
   7   2   9      197.56      189.53      8.08 o
   8   2   9       71.72       71.04      7.32 o
   9   2   9       46.46       16.14      8.57 o
  10   2   9       58.57       57.82     11.53 o
  11   2   9       17.83       32.93     10.23 o
  12   2   9      128.07      132.45     15.10 o
  13   2   9        9.64       10.44     12.62 o
  14   2   9       20.68       32.60     23.04 o
 -12   3   9       51.29       32.06     23.44 o
 -11   3   9       39.59       41.49     21.49 o
 -10   3   9       73.67       82.38     14.94 o
  -9   3   9        1.56        3.73     10.06 o
  -8   3   9       46.05       29.09     11.48 o
  -7   3   9       18.10       10.88      8.95 o
  -6   3   9        1.15        1.63      4.75 o
  -5   3   9      155.14      171.60      8.29 o
  -4   3   9      745.70      774.85     12.31 o
  -3   3   9      299.63      318.52      7.44 o
  -2   3   9     5216.10     5360.91     48.56 o
  -1   3   9     2598.54     2864.50     32.35 o
   0   3   9      253.33      228.56     11.42 o
   1   3   9     1472.86     1547.77     45.82 o
   2   3   9     1610.86     1755.29     52.65 o
   3   3   9     9871.58    10491.41    202.55 o
   4   3   9     1064.72     1103.56     15.86 o
   5   3   9      691.60      759.37     14.13 o
   6   3   9      411.29      383.92     11.12 o
   7   3   9      616.99      617.21     12.35 o
   8   3   9        0.40        2.74      5.18 o
   9   3   9       10.48        1.38      8.18 o
  10   3   9       19.77        7.71      8.71 o
  11   3   9        9.98        8.04      9.63 o
  12   3   9      274.59      257.35     25.93 o
  13   3   9        8.36       15.18     12.10 o
 -12   4   9        1.11        0.10     19.14 o
 -11   4   9       60.57       41.65     22.03 o
 -10   4   9       10.94        9.67     13.13 o
  -9   4   9       55.43       50.26     11.85 o
  -8   4   9       41.71       21.36     10.40 o
  -7   4   9        0.17        0.38      8.36 o
  -6   4   9      118.96       99.32     10.48 o
  -5   4   9      183.51      224.31      9.74 o
  -4   4   9      257.74      243.97     10.56 o
  -3   4   9      964.06      925.10     14.85 o
  -2   4   9      411.79      290.04      6.54 o
  -1   4   9     3422.17     3391.17     34.33 o
   0   4   9     4383.92     4616.45     55.38 o
   1   4   9     2939.29     3132.79     50.04 o
   2   4   9     1361.55     1521.30     22.26 o
   3   4   9       17.84       25.70      4.02 o
   4   4   9       84.44       99.94      6.03 o
   5   4   9      191.40      191.53      9.29 o
   6   4   9       42.89       27.27      5.33 o
   7   4   9      125.41      127.40      8.20 o
   8   4   9      152.46      144.07      9.15 o
   9   4   9      779.31      717.82     23.50 o
  10   4   9       12.02       15.38      9.46 o
  11   4   9        1.51        5.40     10.31 o
  12   4   9      198.56      207.07     22.11 o
  13   4   9        1.15       12.16     14.19 o
 -12   5   9        2.33        0.20     20.40 o
 -11   5   9       37.04        4.15     20.04 o
 -10   5   9        7.57       14.55     12.95 o
  -9   5   9      111.00      112.63     16.32 o
  -8   5   9       76.29       89.49     12.30 o
  -7   5   9      160.30      186.96     14.91 o
  -6   5   9      287.13      274.28     24.90 o
  -5   5   9        9.30        7.66      5.84 o
  -4   5   9      419.47      406.09      9.72 o
  -3   5   9      515.09      510.99     10.36 o
  -2   5   9      601.45      586.28      9.91 o
  -1   5   9      704.36      692.51     11.04 o
   0   5   9       12.25       21.27      2.61 o
   1   5   9       12.56       31.72      3.85 o
   2   5   9      102.74      108.48      7.73 o
   3   5   9      346.74      357.96     13.07 o
   4   5   9     1321.37     1268.70     17.46 o
   5   5   9       42.43       44.84      5.71 o
   6   5   9       24.37       20.40      3.70 o
   7   5   9        6.13        8.92      5.35 o
   8   5   9        4.46        6.59      6.40 o
   9   5   9      333.23      334.15     21.65 o
  10   5   9       73.84       88.40     11.76 o
  11   5   9       12.25       22.01     11.53 o
  12   5   9        8.59       15.67     13.90 o
  13   5   9       21.92       15.24     15.18 o
 -11   6   9       18.23       35.29     23.15 o
 -10   6   9        0.76        3.77     13.26 o
  -9   6   9       26.24       32.06     12.85 o
  -8   6   9        0.46        0.78      9.80 o
  -7   6   9      106.16      107.02     11.97 o
  -6   6   9     1500.90     1473.27     31.84 o
  -5   6   9       92.28       68.54      7.09 o
  -4   6   9       15.11       10.02      4.04 o
  -3   6   9      300.90      331.03      8.28 o
  -2   6   9      785.81      874.96     11.66 o
  -1   6   9     4555.90     4806.13     46.59 o
   0   6   9        6.04        2.96      1.94 o
   1   6   9      331.82      327.66      5.86 o
   2   6   9      151.69      212.98      6.26 o
   3   6   9     1935.91     2034.29     24.26 o
   4   6   9     1040.19     1045.49     23.65 o
   5   6   9       62.91       58.71      9.18 o
   6   6   9       43.62       43.02      6.70 o
   7   6   9       48.98       50.02      5.44 o
   8   6   9      339.75      355.81     13.87 o
   9   6   9     1367.57     1208.58     32.23 o
  10   6   9       10.95       39.76     11.82 o
  11   6   9      242.59      265.77     28.89 o
  12   6   9       18.53       34.49     15.15 o
  13   6   9       47.33       37.80     21.96 o
 -11   7   9        0.32        0.40     19.07 o
 -10   7   9        0.90        8.94     17.44 o
  -9   7   9        0.87        0.69     11.50 o
  -8   7   9        0.97        5.35     11.09 o
  -7   7   9       22.85       20.77      9.55 o
  -6   7   9       17.65       28.95      9.38 o
  -5   7   9       94.07       76.60     10.94 o
  -4   7   9      405.54      391.76     14.07 o
  -3   7   9      316.28      358.92      9.21 o
  -2   7   9       94.32      104.24      5.09 o
  -1   7   9      253.29      275.07      6.37 o
   0   7   9        8.39        7.39      2.88 o
   1   7   9      139.15      124.03      6.29 o
   2   7   9      326.70      341.51      7.49 o
   3   7   9      572.37      563.84     13.66 o
   4   7   9      157.12      181.50     10.00 o
   5   7   9       47.57       69.93      8.66 o
   6   7   9        3.52        6.09      4.67 o
   7   7   9      432.01      451.14     11.90 o
   8   7   9        4.30       15.98      9.24 o
   9   7   9       20.54       15.26      9.87 o
  10   7   9        7.80       12.13     11.00 o
  11   7   9        0.00        0.43     12.13 o
  12   7   9        0.06        0.26     13.75 o
 -10   8   9       87.14       81.89     23.08 o
  -9   8   9      162.51      159.97     18.89 o
  -8   8   9        9.72       13.53     11.96 o
  -7   8   9       74.02       76.81     12.09 o
  -6   8   9      241.01      238.23     15.24 o
  -5   8   9       71.77       57.28      9.99 o
  -4   8   9      615.47      607.82     13.81 o
  -3   8   9       32.57       41.96      4.72 o
  -2   8   9      131.07      102.93      5.86 o
  -1   8   9      353.08      356.49      7.72 o
   0   8   9      383.55      373.24      8.43 o
   1   8   9        0.12        1.12      3.20 o
   2   8   9      696.62      687.72     13.08 o
   3   8   9      286.82      262.31      7.71 o
   4   8   9      170.21      214.90     11.02 o
   5   8   9     1395.14     1259.27     20.94 o
   6   8   9     1555.68     1486.28     24.28 o
   7   8   9       74.57       86.21      7.13 o
   8   8   9       84.25      108.05     12.24 o
   9   8   9       17.22       13.10     11.56 o
  10   8   9       62.96       32.36     13.17 o
  11   8   9        5.35        9.29     12.88 o
  12   8   9       29.39        9.90     15.05 o
 -10   9   9        0.03        0.79     18.70 o
  -9   9   9        4.26        3.34     12.77 o
  -8   9   9       11.51        4.48     10.95 o
  -7   9   9       39.54       24.15     10.37 o
  -6   9   9        9.75        9.90      9.53 o
  -5   9   9        0.70       10.09      8.80 o
  -4   9   9        1.06        5.16      8.08 o
  -3   9   9      112.76      127.87      7.73 o
  -2   9   9        5.39        6.52      4.49 o
  -1   9   9        6.27        6.58      3.86 o
   0   9   9        1.23       13.52      4.91 o
   1   9   9      332.72      291.00      9.11 o
   2   9   9        7.30        8.49      4.10 o
   3   9   9       39.24       43.75      5.28 o
   4   9   9        0.01        0.52      4.18 o
   5   9   9        3.68       13.63      5.38 o
   6   9   9       77.42       82.64      8.17 o
   7   9   9       39.12       26.14      7.16 o
   8   9   9        0.18        5.42      8.36 o
   9   9   9        2.02        8.65      8.95 o
  10   9   9        2.67        6.83     12.15 o
  11   9   9        0.65       11.91     13.89 o
  -9  10   9       63.20       58.58     17.09 o
  -8  10   9       36.34       44.33     15.09 o
  -7  10   9        1.90       14.10     11.50 o
  -6  10   9        1.26        0.10      9.27 o
  -5  10   9      102.47      101.35     12.75 o
  -4  10   9      160.09      148.72     13.02 o
  -3  10   9       12.82       11.84      7.94 o
  -2  10   9       41.44       41.68      7.43 o
  -1  10   9      228.03      207.52      9.38 o
   0  10   9     1883.01     1774.37     28.35 o
   1  10   9      804.34      772.30     18.91 o
   2  10   9      383.97      409.69     12.36 o
   3  10   9      586.09      556.72     13.39 o
   4  10   9      334.45      299.63     10.22 o
   5  10   9      283.33      261.50     10.75 o
   6  10   9        1.72       11.46      6.43 o
   7  10   9      205.14      235.03     13.86 o
   8  10   9       97.49      105.26     11.82 o
   9  10   9        9.54        6.10      9.22 o
  10  10   9        4.34       30.18     14.49 o
  11  10   9        4.98        0.49     26.03 o
  -8  11   9        3.45        1.98     13.34 o
  -7  11   9       16.94        2.47     11.95 o
  -6  11   9       17.81       11.42     10.76 o
  -5  11   9       53.20       40.54     11.52 o
  -4  11   9       20.09       24.17      9.50 o
  -3  11   9       55.03       60.33     10.59 o
  -2  11   9       22.98       18.52      8.34 o
  -1  11   9       63.37       82.78     10.62 o
   0  11   9        0.69        4.93      5.71 o
   1  11   9        6.00        5.52      5.52 o
   2  11   9       84.91       93.79      7.52 o
   3  11   9       41.91       42.89      6.43 o
   4  11   9       13.60        7.42      5.64 o
   5  11   9       29.68       41.61      7.64 o
   6  11   9       19.79       18.16      7.37 o
   7  11   9       41.06       35.16      9.92 o
   8  11   9       11.83       20.12      9.77 o
   9  11   9        0.15        1.01      9.97 o
  10  11   9       16.45       17.04     12.10 o
  -7  12   9       13.36       10.51     13.84 o
  -6  12   9        2.64        9.14     11.72 o
  -5  12   9        1.59        0.30     11.08 o
  -4  12   9       53.27       39.39     10.81 o
  -3  12   9      293.13      304.24     28.65 o
  -2  12   9      102.64      105.27     11.27 o
  -1  12   9       15.88        7.57      7.63 o
   0  12   9        2.34        8.86      6.98 o
   1  12   9       70.53       70.82      8.96 o
   2  12   9       76.31       82.50     11.29 o
   3  12   9        1.10        8.07      6.91 o
   4  12   9        4.81        3.30      6.96 o
   5  12   9      154.06      165.30     11.18 o
   6  12   9        3.28        8.57      7.64 o
   7  12   9        0.16        7.95      9.05 o
   8  12   9       16.72       37.23     10.58 o
   9  12   9        9.49       18.65     12.02 o
  -6  13   9        3.37        4.47     13.39 o
  -5  13   9        5.24        9.32     11.82 o
  -4  13   9       12.41       11.26     12.06 o
  -3  13   9        0.24        2.74     10.56 o
  -2  13   9        2.22        2.13      9.36 o
  -1  13   9        5.14        1.79      8.70 o
   0  13   9       28.68       13.41      8.09 o
   1  13   9        6.38        9.72      7.41 o
   2  13   9        8.76       29.87      8.12 o
   3  13   9        4.00        3.63      7.40 o
   4  13   9       35.09       32.89      8.41 o
   5  13   9       27.76       23.40      9.48 o
   6  13   9        0.82        5.91      9.14 o
   7  13   9        6.72        3.72      9.66 o
   8  13   9        5.17        9.77     17.08 o
  -5  14   9        7.91        0.49     30.18 o
  -4  14   9       62.17       55.31     14.92 o
  -3  14   9       23.94       23.68     13.04 o
  -2  14   9       23.35       27.86     12.26 o
  -1  14   9        5.07        8.79     10.42 o
   0  14   9        1.12        8.47      8.60 o
   1  14   9       17.73       15.43      8.53 o
   2  14   9       79.81       73.89     10.27 o
   3  14   9        9.12        9.96      8.30 o
   4  14   9       30.39       20.69      8.84 o
   5  14   9       31.68       36.79     15.28 o
   6  14   9       45.20       58.12     16.06 o
  -2  15   9       23.67        5.07     11.54 o
  -1  15   9       14.04        6.01     11.63 o
   0  15   9        0.06        1.71     10.56 o
   1  15   9       48.82       52.01     12.96 o
   2  15   9        8.86       11.66     10.19 o
   3  15   9        0.00        6.65     10.83 o
   4  15   9        3.04        4.94     11.00 o
  -2 -15  10       19.55       28.96     20.76 o
  -1 -15  10        5.54        6.63     19.89 o
   0 -15  10       17.91       20.97     21.18 o
   1 -15  10       32.60       41.19     22.61 o
   2 -15  10        1.04        3.10     20.35 o
   3 -15  10        1.00       21.24     22.01 o
  -5 -14  10        0.03       12.13     20.03 o
  -4 -14  10        1.48        6.13     19.56 o
  -3 -14  10        9.66        0.89     18.08 o
  -2 -14  10        1.67        0.59     17.42 o
  -1 -14  10       14.57       20.34     19.14 o
   0 -14  10        2.33        2.39     16.57 o
   1 -14  10        3.98       14.35     19.50 o
   2 -14  10        0.51        8.55     20.06 o
   3 -14  10        0.27       10.46     19.94 o
   4 -14  10      106.54       90.01     26.54 o
   5 -14  10       56.26       42.30     23.74 o
  -6 -13  10        3.31       10.13     20.05 o
  -5 -13  10        8.43       15.42     18.65 o
  -4 -13  10       80.57       80.06     18.05 o
  -3 -13  10        4.43       17.60     16.79 o
  -2 -13  10      136.98      169.08     21.12 o
  -1 -13  10        1.51        4.15     10.89 o
   0 -13  10       65.84       70.03     19.10 o
   1 -13  10        4.67        5.41     11.00 o
   2 -13  10        9.27       10.22     12.73 o
   3 -13  10      199.38      187.61     19.89 o
   4 -13  10        0.32        1.82     16.19 o
   5 -13  10        3.79        0.00     15.18 o
   6 -13  10       29.00       25.55     34.79 o
   7 -13  10        3.42        0.10     19.59 o
  -8 -12  10        3.00        7.03     36.12 o
  -7 -12  10       17.01       13.45     14.88 o
  -6 -12  10        0.11        7.45     13.89 o
  -5 -12  10        1.08        7.40     13.71 o
  -4 -12  10       13.13       11.13     12.36 o
  -3 -12  10        3.90       16.76     12.74 o
  -2 -12  10        5.77        6.51     11.62 o
  -1 -12  10       61.68       51.13     13.36 o
   0 -12  10        2.66        3.63     11.14 o
   1 -12  10       24.92       29.10     12.18 o
   2 -12  10      128.69      136.47     16.19 o
   3 -12  10       30.55       15.36     13.29 o
   4 -12  10        0.15        3.38     12.07 o
   5 -12  10       18.00        3.07     12.02 o
   6 -12  10        0.73        0.58     12.15 o
   7 -12  10        9.65        0.30     14.22 o
   8 -12  10        0.50        0.00     15.20 o
  -8 -11  10       11.10       18.87     15.84 o
  -7 -11  10        2.02        8.06     13.60 o
  -6 -11  10        6.14        9.90     11.71 o
  -5 -11  10        3.03        0.59     10.94 o
  -4 -11  10      248.97      282.55     25.75 o
  -3 -11  10      397.75      384.75     19.28 o
  -2 -11  10       41.23       54.89     10.60 o
  -1 -11  10       23.42       31.07      9.64 o
   0 -11  10       26.20       33.19     11.33 o
   1 -11  10      114.59      107.55     12.17 o
   2 -11  10      214.95      223.99     14.47 o
   3 -11  10        1.60        3.51     10.23 o
   4 -11  10       86.54       82.05     14.41 o
   5 -11  10       44.10       42.53     12.86 o
   6 -11  10       31.18       43.87     13.28 o
   7 -11  10        9.42       11.07     13.27 o
   8 -11  10       14.79       12.72     13.72 o
   9 -11  10        2.36       10.28     16.57 o
  -9 -10  10        9.09        0.40     14.96 o
  -8 -10  10       15.07       18.37     15.99 o
  -7 -10  10        7.88        5.53     11.83 o
  -6 -10  10        0.80        2.03     10.92 o
  -5 -10  10       16.97       15.02      9.36 o
  -4 -10  10       11.57       12.27      9.51 o
  -3 -10  10       52.83       48.53     10.35 o
  -2 -10  10       29.55       15.79      9.06 o
  -1 -10  10        0.09        4.74      8.61 o
   0 -10  10       11.64       10.20      7.22 o
   1 -10  10       62.25       57.00      8.49 o
   2 -10  10       99.71      100.37      9.90 o
   3 -10  10       34.73        9.17      8.64 o
   4 -10  10       59.58       47.88     12.32 o
   5 -10  10       45.68       25.62     11.77 o
   6 -10  10        1.01       14.13     11.80 o
   7 -10  10       13.10       10.04     11.99 o
   8 -10  10       36.03       14.19     12.62 o
   9 -10  10        2.53        1.86     12.17 o
  10 -10  10       19.20       32.22     18.51 o
 -10  -9  10        7.99       24.53     18.21 o
  -9  -9  10       21.91       23.39     16.04 o
  -8  -9  10        4.70        6.72     12.02 o
  -7  -9  10      112.81      131.11     15.92 o
  -6  -9  10      147.94      131.12     16.29 o
  -5  -9  10       35.25       24.34     11.07 o
  -4  -9  10      593.48      563.99     19.68 o
  -3  -9  10      272.24      255.86     13.54 o
  -2  -9  10       69.23       79.25      9.28 o
  -1  -9  10        0.19        1.14      6.15 o
   0  -9  10       23.25       13.14      6.48 o
   1  -9  10        5.36       13.85      6.31 o
   2  -9  10      231.67      246.15     11.02 o
   3  -9  10      219.80      251.43     13.05 o
   4  -9  10       23.39       23.06      7.40 o
   5  -9  10       47.85       51.16      9.97 o
   6  -9  10        7.84        3.02      8.14 o
   7  -9  10       19.70       35.60     12.22 o
   8  -9  10       17.41        9.33     11.82 o
   9  -9  10        8.45       16.76     12.43 o
  10  -9  10       76.03      100.00     19.32 o
  11  -9  10       20.16       26.70     23.36 o
 -10  -8  10       25.64       32.27     15.83 o
  -9  -8  10       11.06       11.57     13.16 o
  -8  -8  10      198.63      175.15     17.65 o
  -7  -8  10      227.14      258.63     27.77 o
  -6  -8  10      118.96       92.87     12.31 o
  -5  -8  10      257.70      216.96     15.98 o
  -4  -8  10      117.96      113.90     16.38 o
  -3  -8  10        7.52       10.45      6.75 o
  -2  -8  10      288.02      288.10     15.13 o
  -1  -8  10        4.43        2.21      5.68 o
   0  -8  10      105.02      112.83      7.74 o
   1  -8  10       46.48       57.09      7.50 o
   2  -8  10      556.88      562.98     16.68 o
   3  -8  10      490.51      505.15     14.72 o
   4  -8  10       24.13       31.57      9.89 o
   5  -8  10        9.74        9.74      6.55 o
   6  -8  10       68.00       67.96     10.09 o
   7  -8  10        0.01        5.51      6.87 o
   8  -8  10      201.70      176.46     16.51 o
   9  -8  10        0.46        0.00     10.05 o
  10  -8  10        0.36        3.02     12.47 o
  11  -8  10        5.45       20.58     21.36 o
 -11  -7  10        0.81        3.78     12.20 o
 -10  -7  10       25.07       31.36     14.97 o
  -9  -7  10       51.10       47.86     14.32 o
  -8  -7  10        0.55        1.49     11.33 o
  -7  -7  10       20.43        6.02      9.24 o
  -6  -7  10      113.27      129.33     13.61 o
  -5  -7  10        9.69        3.77      6.83 o
  -4  -7  10        0.09        2.34      6.32 o
  -3  -7  10      406.82      395.49     15.96 o
  -2  -7  10       14.13        8.80      5.60 o
  -1  -7  10       20.45       14.78      5.88 o
   0  -7  10        5.19       11.76      4.88 o
   1  -7  10       94.14       99.67      8.29 o
   2  -7  10      700.07      721.20     17.26 o
   3  -7  10        4.71       10.13      5.61 o
   4  -7  10        3.97        6.27      5.62 o
   5  -7  10       71.84       97.08      9.04 o
   6  -7  10       34.14       17.18      5.90 o
   7  -7  10      182.42      158.47     10.27 o
   8  -7  10        0.72        4.01      8.54 o
   9  -7  10        1.19        8.88      8.98 o
  10  -7  10       39.29       29.65     15.66 o
  11  -7  10        0.64        2.86     18.76 o
  12  -7  10       23.42       42.88     25.93 o
 -11  -6  10        0.71       11.30     12.81 o
 -10  -6  10       94.45      101.17     15.04 o
  -9  -6  10       40.80       35.45     12.97 o
  -8  -6  10      354.71      353.37     23.05 o
  -7  -6  10      160.59      182.11     14.26 o
  -6  -6  10      177.70      181.25     11.74 o
  -5  -6  10       55.85       62.45      8.50 o
  -4  -6  10       18.60       18.43      6.83 o
  -3  -6  10       92.20       90.65      7.79 o
  -2  -6  10        0.02        0.76      5.15 o
  -1  -6  10     1262.75     1289.95     25.65 o
   0  -6  10       45.14       58.16      6.59 o
   1  -6  10      571.03      637.46     15.16 o
   2  -6  10      130.45       84.85      6.57 o
   3  -6  10      197.30      201.18     10.02 o
   4  -6  10        0.61        2.65      4.91 o
   5  -6  10      132.03      130.58      9.76 o
   6  -6  10      534.00      563.52     17.46 o
   7  -6  10      419.33      380.65     15.63 o
   8  -6  10        4.52       13.07      8.25 o
   9  -6  10        5.88        4.42      8.26 o
  10  -6  10      151.89      122.28     13.46 o
  11  -6  10       68.86       71.95     22.74 o
  12  -6  10       29.09       45.25     23.93 o
 -12  -5  10        0.57       15.05     18.64 o
 -11  -5  10       36.01       25.89     15.42 o
 -10  -5  10       61.37       48.24     13.13 o
  -9  -5  10       82.78       92.59     16.05 o
  -8  -5  10      149.34      137.72     21.28 o
  -7  -5  10       45.00       34.36      8.86 o
  -6  -5  10       66.04       58.40      9.59 o
  -5  -5  10       14.27       16.72      7.10 o
  -4  -5  10      112.82      137.42      8.50 o
  -3  -5  10      266.27      255.74     10.59 o
  -2  -5  10      270.40      265.10     10.77 o
  -1  -5  10        8.58       23.25      5.53 o
   0  -5  10       39.05       33.79      4.63 o
   1  -5  10       56.33       60.11      7.22 o
   2  -5  10      148.23      139.96      6.38 o
   3  -5  10      523.29      544.80     16.30 o
   4  -5  10       52.71       50.74      6.21 o
   5  -5  10      907.78      882.15     15.39 o
   6  -5  10       15.49       16.72      5.12 o
   7  -5  10       91.88       81.60      8.32 o
   8  -5  10       25.19       10.21      6.99 o
   9  -5  10        2.18        3.96      7.02 o
  10  -5  10        0.35        3.17      8.59 o
  11  -5  10        0.50        6.41     11.80 o
  12  -5  10        9.86       28.41     22.54 o
  13  -5  10       14.57       19.00     21.74 o
 -12  -4  10       23.51       13.67     16.43 o
 -11  -4  10       36.16       36.90     15.85 o
 -10  -4  10       32.00       21.11     11.60 o
  -9  -4  10       36.33       23.26     11.04 o
  -8  -4  10       47.47       52.37      9.73 o
  -7  -4  10      146.49      126.22      9.69 o
  -6  -4  10       36.67       36.15      7.38 o
  -5  -4  10      156.93      208.51     10.75 o
  -4  -4  10      298.23      350.41     20.04 o
  -3  -4  10      146.26      198.40      8.48 o
  -2  -4  10      453.20      504.29     11.61 o
  -1  -4  10     1756.57     1790.85     29.00 o
   0  -4  10       10.32        7.02      3.20 o
   1  -4  10       39.11       34.32      3.94 o
   2  -4  10      642.65      618.15     11.91 o
   3  -4  10     2042.69     2270.56     27.66 o
   4  -4  10     1187.82     1210.51     19.19 o
   5  -4  10      368.43      354.52     10.61 o
   6  -4  10       54.29       58.33      5.64 o
   7  -4  10      929.68      885.63     17.13 o
   8  -4  10     1256.72     1259.13     23.70 o
   9  -4  10      530.02      495.64     16.81 o
  10  -4  10      347.12      400.55     17.77 o
  11  -4  10        4.69        9.48     11.98 o
  12  -4  10       63.16       49.25     22.52 o
  13  -4  10       36.39       51.13     23.38 o
 -12  -3  10        0.41       10.59     16.62 o
 -11  -3  10       60.92       28.46     15.59 o
 -10  -3  10       29.99       14.80     10.89 o
  -9  -3  10      110.79      105.81     12.42 o
  -8  -3  10       16.85       14.57      7.86 o
  -7  -3  10        7.05        9.13      5.59 o
  -6  -3  10        8.33        3.64      4.74 o
  -5  -3  10      188.74      178.26     12.18 o
  -4  -3  10       47.02       55.89      5.87 o
  -3  -3  10      588.62      572.09     12.69 o
  -2  -3  10      111.96      103.42     11.95 o
  -1  -3  10      811.96      854.06     16.73 o
   0  -3  10      245.31      240.80      7.44 o
   1  -3  10     1177.37     1206.01     18.90 o
   2  -3  10        7.29       32.77      5.89 o
   3  -3  10      149.18      134.60      3.76 o
   4  -3  10      301.05      315.93      8.45 o
   5  -3  10      506.51      521.24     12.41 o
   6  -3  10       92.61      112.19      8.58 o
   7  -3  10       12.24        5.55      4.36 o
   8  -3  10      210.05      180.60     21.42 o
   9  -3  10        2.73       16.45      6.46 o
  10  -3  10        4.72        3.17      7.02 o
  11  -3  10        5.04        0.10     11.32 o
  12  -3  10        0.00        0.91     12.87 o
  13  -3  10        1.61        3.34     18.88 o
 -12  -2  10       60.67       57.83     25.01 o
 -11  -2  10      442.52      507.44     34.76 o
 -10  -2  10        9.22       14.75     13.30 o
  -9  -2  10      174.24      136.88     11.68 o
  -8  -2  10      399.42      358.81     14.64 o
  -7  -2  10      342.68      344.14     15.75 o
  -6  -2  10       11.18       17.66      4.92 o
  -5  -2  10      120.63       86.59      8.98 o
  -4  -2  10      904.29      974.62     20.96 o
  -3  -2  10        2.34        4.49      3.18 o
  -2  -2  10     5604.15     6133.37     68.70 o
  -1  -2  10     1842.91     1782.24     22.12 o
   0  -2  10     1004.80     1158.36     20.51 o
   1  -2  10      437.15      429.85     10.37 o
   2  -2  10    14961.85    15733.75    197.74 o
   3  -2  10     1599.35     1822.61     17.93 o
   4  -2  10       32.59       45.51      3.37 o
   5  -2  10       92.47      115.44      7.65 o
   6  -2  10      158.25      135.44      7.60 o
   7  -2  10     1170.58     1157.26     22.75 o
   8  -2  10      670.23      687.08     17.28 o
   9  -2  10      414.52      419.36     15.03 o
  10  -2  10        9.18        4.06     10.64 o
  11  -2  10      249.24      226.61     23.47 o
  12  -2  10      192.67      221.75     20.67 o
  13  -2  10      155.59      240.62     53.09 o
 -12  -1  10       91.01       54.18     19.45 o
 -11  -1  10       24.96       21.35     15.36 o
 -10  -1  10       44.71       27.48     12.78 o
  -9  -1  10        7.94        6.30      7.42 o
  -8  -1  10        4.78        8.58      6.39 o
  -7  -1  10      338.24      352.43     15.41 o
  -6  -1  10      312.92      337.14     11.23 o
  -5  -1  10      440.73      460.28     10.03 o
  -4  -1  10      556.86      606.96     12.32 o
  -3  -1  10      173.43      205.88      7.74 o
  -2  -1  10      763.43      725.23     20.66 o
  -1  -1  10      174.44      169.08      5.08 o
   0  -1  10       86.93       93.98     11.03 o
   1  -1  10      261.43      246.39      8.23 o
   2  -1  10      129.28      129.90      7.62 o
   3  -1  10      111.10      113.50      7.43 o
   4  -1  10       41.44       62.09      4.52 o
   5  -1  10      623.50      600.84     15.92 o
   6  -1  10      365.39      352.40     11.53 o
   7  -1  10      137.96      144.19      7.90 o
   8  -1  10       15.01        9.53      5.19 o
   9  -1  10        9.35        2.97      8.19 o
  10  -1  10        9.90        3.41     10.69 o
  11  -1  10        4.06        5.80     11.11 o
  12  -1  10        0.92       13.15     12.79 o
  13  -1  10       25.67       17.54     14.26 o
 -12   0  10        1.14        8.66     15.04 o
 -11   0  10        3.64        5.55     12.16 o
 -10   0  10      337.93      339.61     23.14 o
  -9   0  10       16.94        6.85      8.82 o
  -8   0  10      185.30      214.35     13.99 o
  -7   0  10      949.99      902.54     19.95 o
  -6   0  10      389.54      338.39     11.58 o
  -5   0  10     2821.54     2780.29     37.25 o
  -4   0  10        5.06        5.91      3.04 o
  -3   0  10      275.10      267.47      6.09 o
  -2   0  10     4829.12     4623.13     43.39 o
  -1   0  10        5.51       18.91      3.55 o
   0   0  10      175.84      214.79      6.71 o
   1   0  10     2309.72     2248.47     26.03 o
   2   0  10     3839.25     3880.18     70.18 o
   3   0  10     2448.97     2369.03     25.19 o
   4   0  10     3251.69     3504.43     49.36 o
   5   0  10      280.44      279.99      9.07 o
   6   0  10       51.67       50.05      4.99 o
   7   0  10       71.80       96.56      5.80 o
   8   0  10      338.45      327.46     11.55 o
   9   0  10       39.39       23.57     11.21 o
  10   0  10      219.94      232.84     18.36 o
  11   0  10        5.07        4.44     11.44 o
  12   0  10        9.82       15.06     13.07 o
  13   0  10      173.56      203.12     24.09 o
  14   0  10       10.34       40.73     23.67 o
 -12   1  10        8.24        0.30     16.29 o
 -11   1  10        2.56        1.27     14.94 o
 -10   1  10      192.87      180.62     19.24 o
  -9   1  10        7.12       16.72      9.23 o
  -8   1  10      143.42      140.31     11.83 o
  -7   1  10       47.45       63.05      7.37 o
  -6   1  10      147.99      166.67      8.18 o
  -5   1  10     2134.96     2114.71     27.59 o
  -4   1  10       14.14        8.25      2.73 o
  -3   1  10      378.06      369.68      7.94 o
  -2   1  10      104.93       98.66      4.49 o
  -1   1  10      121.85      106.91      4.08 o
   0   1  10       77.06       75.48      3.47 o
   1   1  10       19.64       22.48      3.37 o
   2   1  10     1042.49     1066.12     37.31 o
   3   1  10     1438.29     1367.64     29.94 o
   4   1  10     1565.57     1687.83     32.22 o
   5   1  10      530.09      539.92     16.33 o
   6   1  10       18.81       13.07      4.01 o
   7   1  10        5.68        7.82      4.95 o
   8   1  10      216.55      218.45     13.75 o
   9   1  10        1.06        2.18      6.72 o
  10   1  10        6.76       16.54     10.54 o
  11   1  10        5.11        7.03      9.85 o
  12   1  10       24.52       18.09     11.99 o
  13   1  10       44.62       69.42     14.81 o
  14   1  10        1.87       25.81     23.56 o
 -12   2  10      126.61       80.14     61.06 o
 -11   2  10       24.21        6.85     18.79 o
 -10   2  10        0.49        1.79     11.61 o
  -9   2  10       12.38       22.47      9.91 o
  -8   2  10      220.39      254.22     14.40 o
  -7   2  10      210.95      222.50     13.07 o
  -6   2  10       30.54       15.02      5.27 o
  -5   2  10     4065.36     3893.72     44.50 o
  -4   2  10     1759.93     1748.94     23.44 o
  -3   2  10       48.14       51.94      3.58 o
  -2   2  10       10.92        3.58      2.55 o
  -1   2  10      212.38      206.17      4.98 o
   0   2  10     2485.07     2568.28     46.15 o
   1   2  10       33.17       33.37      6.95 o
   2   2  10     2316.36     2570.17     65.41 o
   3   2  10        9.64        5.45      4.05 o
   4   2  10      451.59      584.61     10.99 o
   5   2  10     4452.23     4716.60     65.72 o
   6   2  10       61.36      106.17      7.30 o
   7   2  10       66.60       57.60      6.21 o
   8   2  10      422.68      375.35     13.25 o
   9   2  10       15.35        5.54      8.64 o
  10   2  10        0.26        2.32      8.53 o
  11   2  10       14.74       13.61     10.24 o
  12   2  10       76.60       82.04     14.67 o
  13   2  10        4.15       12.83     12.58 o
 -12   3  10       13.67       14.59     20.71 o
 -11   3  10        4.27        0.00     17.94 o
 -10   3  10       97.26      114.65     17.77 o
  -9   3  10       19.04        9.06      9.76 o
  -8   3  10      155.26      135.58     15.15 o
  -7   3  10      189.96      180.29     12.98 o
  -6   3  10       91.67       67.25      7.29 o
  -5   3  10      366.02      314.78     10.10 o
  -4   3  10      258.43      257.89      8.58 o
  -3   3  10        0.79        1.27      2.46 o
  -2   3  10     1249.47     1257.21     13.85 o
  -1   3  10      461.81      504.21      8.40 o
   0   3  10     1471.09     1497.32     31.64 o
   1   3  10     1852.02     1966.67     58.59 o
   2   3  10     2142.33     2357.08     66.50 o
   3   3  10     1060.93     1118.06     24.89 o
   4   3  10       96.88       80.15      4.39 o
   5   3  10      637.14      687.78     13.14 o
   6   3  10      135.26      117.43      7.13 o
   7   3  10       43.48       28.01      5.89 o
   8   3  10       77.75       68.89      6.71 o
   9   3  10       17.89        9.60      8.21 o
  10   3  10        0.06        0.99      8.24 o
  11   3  10        0.16        4.99      9.33 o
  12   3  10       81.61       87.86     14.56 o
  13   3  10        0.09       12.32     11.51 o
 -12   4  10        3.33       15.29     22.69 o
 -11   4  10        1.56        0.59     18.02 o
 -10   4  10        0.17        1.48     12.21 o
  -9   4  10        0.09        5.63     10.86 o
  -8   4  10        2.75        5.88      9.20 o
  -7   4  10       59.48       49.05     10.50 o
  -6   4  10        3.65        0.80      6.25 o
  -5   4  10      124.42      154.01      8.71 o
  -4   4  10      251.71      244.10      9.63 o
  -3   4  10       72.55       72.64      5.08 o
  -2   4  10      396.12      430.54      8.02 o
  -1   4  10      480.50      518.20     11.89 o
   0   4  10     5755.31     6233.93     76.24 o
   1   4  10     1586.08     1712.48     37.10 o
   2   4  10      126.51      187.23     10.77 o
   3   4  10     1075.01     1061.40     19.13 o
   4   4  10      260.98      256.34      7.75 o
   5   4  10      296.47      290.97      8.23 o
   6   4  10        0.84        2.37      3.99 o
   7   4  10       10.78       16.03      4.96 o
   8   4  10      329.24      325.06     13.64 o
   9   4  10      631.73      698.37     22.37 o
  10   4  10        6.42        9.42      9.00 o
  11   4  10       55.14       90.04     12.81 o
  12   4  10       49.95       59.78     16.11 o
  13   4  10        2.78       23.71     14.71 o
 -11   5  10        6.15       17.01     19.53 o
 -10   5  10       96.37      137.22     17.80 o
  -9   5  10        1.78        7.62     11.60 o
  -8   5  10       61.98       53.05     12.21 o
  -7   5  10       18.14       20.26      9.18 o
  -6   5  10      275.42      290.40     15.67 o
  -5   5  10      101.92      100.23      8.06 o
  -4   5  10      251.67      220.31     10.61 o
  -3   5  10      299.81      257.55      7.70 o
  -2   5  10      173.02      215.94      9.00 o
  -1   5  10      953.32     1020.59     13.93 o
   0   5  10     1532.24     1760.35     27.14 o
   1   5  10      321.66      424.10     11.41 o
   2   5  10      355.73      345.86     11.66 o
   3   5  10      956.15      846.87     15.98 o
   4   5  10       55.80       64.54      6.13 o
   5   5  10        0.36        1.93      3.15 o
   6   5  10       50.79       59.59      7.09 o
   7   5  10      327.69      325.10     10.87 o
   8   5  10       32.58       37.00      7.20 o
   9   5  10      849.36      801.83     30.11 o
  10   5  10       23.07       27.74     10.10 o
  11   5  10      358.74      374.50     20.74 o
  12   5  10        0.71       15.25     13.70 o
  13   5  10        1.73       11.68     15.62 o
 -11   6  10        8.51       15.08     21.14 o
 -10   6  10        2.67        3.20     12.61 o
  -9   6  10       47.41       62.46     14.01 o
  -8   6  10       19.01        7.13     10.46 o
  -7   6  10       32.54       24.06     10.80 o
  -6   6  10      324.60      307.31     16.05 o
  -5   6  10        6.80        9.57      5.78 o
  -4   6  10      614.15      617.84     21.77 o
  -3   6  10      954.97     1018.34     16.10 o
  -2   6  10       62.18       76.82      4.79 o
  -1   6  10      381.97      428.14      7.08 o
   0   6  10      383.85      367.00      6.91 o
   1   6  10      114.48      118.30      5.78 o
   2   6  10     3505.36     3456.83     80.27 o
   3   6  10      393.98      450.49     10.55 o
   4   6  10       23.73       40.49      4.87 o
   5   6  10      443.28      442.04     11.11 o
   6   6  10      410.53      394.71     10.69 o
   7   6  10       44.61       49.95      6.99 o
   8   6  10      504.59      498.27     15.81 o
   9   6  10      223.24      190.67     14.20 o
  10   6  10       10.41       13.14     10.08 o
  11   6  10       32.34       47.93     15.27 o
  12   6  10        0.09        2.86     13.46 o
  13   6  10       33.70       38.15     23.46 o
 -11   7  10        1.43        1.79     19.58 o
 -10   7  10        9.92       19.95     27.96 o
  -9   7  10       21.59       15.48     12.12 o
  -8   7  10       77.47       74.25     14.29 o
  -7   7  10       79.36       54.56     12.45 o
  -6   7  10      839.50      861.51     25.55 o
  -5   7  10        9.26        6.93      6.08 o
  -4   7  10      581.31      622.15     13.63 o
  -3   7  10      325.80      308.44     11.50 o
  -2   7  10     1074.63     1068.94     16.78 o
  -1   7  10     1297.01     1284.01     14.84 o
   0   7  10        9.63       14.73      3.09 o
   1   7  10       14.09       20.66      2.88 o
   2   7  10      132.40      130.22      5.55 o
   3   7  10     1378.75     1375.24     21.53 o
   4   7  10     1873.91     1825.25     24.98 o
   5   7  10       32.63       21.50      4.54 o
   6   7  10      134.38      126.50      9.27 o
   7   7  10      126.20      140.21      7.70 o
   8   7  10      119.32      115.28     15.06 o
   9   7  10      199.38      171.01     15.91 o
  10   7  10        1.20        5.21     11.01 o
  11   7  10       14.38        7.86     11.83 o
  12   7  10      145.98      215.14     42.20 o
 -10   8  10        1.01        4.83     17.19 o
  -9   8  10        0.08        5.86     13.06 o
  -8   8  10        2.90        7.13     12.12 o
  -7   8  10       72.42       77.46     12.44 o
  -6   8  10      175.50      193.98     14.37 o
  -5   8  10        5.21        8.31      8.03 o
  -4   8  10       22.85       27.75      7.30 o
  -3   8  10      295.24      258.03     13.76 o
  -2   8  10      221.54      277.93     12.83 o
  -1   8  10       18.85       21.82      3.92 o
   0   8  10       11.60        7.91      3.03 o
   1   8  10      100.39       93.26      4.51 o
   2   8  10       64.25       74.27      5.12 o
   3   8  10      813.49      742.77     15.45 o
   4   8  10      453.74      435.22      9.55 o
   5   8  10      352.08      375.77     10.56 o
   6   8  10       16.39       17.91      5.53 o
   7   8  10       31.93       25.89      6.67 o
   8   8  10       24.69       36.56     14.90 o
   9   8  10        5.77        8.85     10.94 o
  10   8  10       14.17       11.85     12.46 o
  11   8  10        0.01        7.11     11.83 o
  12   8  10        8.40       13.84     14.99 o
  -9   9  10       47.45       40.46     15.64 o
  -8   9  10       36.39       63.32     15.27 o
  -7   9  10       57.90       67.25     12.27 o
  -6   9  10       34.13       36.96     10.37 o
  -5   9  10      171.50      145.90     18.53 o
  -4   9  10      402.99      439.36     18.08 o
  -3   9  10        1.11        1.46      5.06 o
  -2   9  10      118.80      106.57      6.68 o
  -1   9  10      330.63      282.55      8.30 o
   0   9  10      713.60      723.86     13.61 o
   1   9  10      186.98      182.58      8.26 o
   2   9  10     1325.58     1202.34     25.71 o
   3   9  10      381.32      368.49     10.86 o
   4   9  10       37.93       38.66      5.26 o
   5   9  10      183.85      217.30      8.85 o
   6   9  10      121.12      114.36      7.41 o
   7   9  10      123.68      112.86      8.73 o
   8   9  10       96.54      121.18     19.77 o
   9   9  10      132.92      170.72     18.38 o
  10   9  10        4.94        9.60     12.44 o
  11   9  10       82.69       93.81     29.65 o
  -9  10  10       13.84       14.70     14.62 o
  -8  10  10        0.25        0.00     12.16 o
  -7  10  10       50.70       38.78     13.74 o
  -6  10  10        7.46        7.62      9.62 o
  -5  10  10        2.20        6.39      9.24 o
  -4  10  10       10.46        6.25      8.42 o
  -3  10  10        0.20        2.71      7.54 o
  -2  10  10       52.78       59.06      6.88 o
  -1  10  10        5.73        4.50      5.14 o
   0  10  10      436.30      459.92     12.68 o
   1  10  10       28.80       33.05      5.99 o
   2  10  10      117.23      139.56      7.93 o
   3  10  10       49.50       44.39     10.28 o
   4  10  10       92.63      103.66      9.60 o
   5  10  10       26.08       21.32      5.57 o
   6  10  10       12.33       11.46      5.65 o
   7  10  10       14.16       23.63      8.20 o
   8  10  10        3.47        3.14      8.50 o
   9  10  10        0.00        8.12     12.27 o
  10  10  10       12.68       20.25     14.19 o
  11  10  10       12.86        9.80     29.00 o
  -8  11  10       96.06      107.31     18.10 o
  -7  11  10        0.03        4.57     12.64 o
  -6  11  10       37.28       34.00     13.77 o
  -5  11  10       18.13       16.24      9.88 o
  -4  11  10      126.47      124.56     12.26 o
  -3  11  10       44.07       42.37      9.31 o
  -2  11  10      170.26      142.30     11.82 o
  -1  11  10        3.55        1.66      6.53 o
   0  11  10       16.31       15.35      5.92 o
   1  11  10        5.24        4.07      5.22 o
   2  11  10      189.78      213.02      9.31 o
   3  11  10       40.43       39.28      6.24 o
   4  11  10        0.27        3.65      5.29 o
   5  11  10       76.51       98.71      8.66 o
   6  11  10       61.15       71.55      8.62 o
   7  11  10       98.48      149.89     12.52 o
   8  11  10        2.21        5.54      8.81 o
   9  11  10        4.55       16.45     13.39 o
  10  11  10       21.87       45.86     18.47 o
  -7  12  10       18.26       43.40     15.09 o
  -6  12  10       27.50       12.69     13.22 o
  -5  12  10      107.59      107.71     15.42 o
  -4  12  10       11.35       11.07     10.27 o
  -3  12  10       67.18       75.78     12.22 o
  -2  12  10       29.27       29.97      9.03 o
  -1  12  10        4.93        8.77      7.29 o
   0  12  10      182.11      151.32     10.65 o
   1  12  10       42.23       33.09      8.31 o
   2  12  10       15.38       10.31      6.54 o
   3  12  10       31.93       26.23      9.09 o
   4  12  10        1.81        2.18      6.45 o
   5  12  10       48.15       57.82      8.39 o
   6  12  10        1.13        1.57      7.51 o
   7  12  10       24.00       35.40     10.37 o
   8  12  10        0.00        7.14     13.48 o
   9  12  10       11.28       13.07     16.24 o
  -6  13  10       23.80       39.82     34.44 o
  -5  13  10       67.70       62.06     15.04 o
  -4  13  10       22.32       14.72     12.26 o
  -3  13  10        0.59        1.70      9.67 o
  -2  13  10       35.63       27.78      9.94 o
  -1  13  10       68.87       70.37     10.11 o
   0  13  10       12.04        1.64      7.50 o
   1  13  10        0.72       10.95      7.56 o
   2  13  10        3.17        2.54      6.90 o
   3  13  10        2.00        2.63      7.10 o
   4  13  10       16.83       10.12      7.41 o
   5  13  10       76.14       73.80     11.97 o
   6  13  10       57.67       42.92     18.92 o
   7  13  10        5.20        0.30     12.89 o
   8  13  10      125.70      211.28     43.94 o
  -4  14  10        0.29        0.15     11.34 o
  -3  14  10       17.37       17.70     11.86 o
  -2  14  10        3.26        0.89     10.52 o
  -1  14  10        4.66        4.99     10.09 o
   0  14  10        0.30        5.21      8.06 o
   1  14  10        6.84        0.49      7.66 o
   2  14  10       31.11       50.41      9.33 o
   3  14  10       13.41        6.85     10.41 o
   4  14  10        1.55        9.44      9.87 o
   5  14  10       14.37        3.54     13.47 o
   6  14  10        1.64       17.27     14.65 o
  -2  15  10        7.30        0.20     31.96 o
  -1  15  10        0.39        5.09     11.18 o
   0  15  10        3.16       20.89     11.35 o
   1  15  10       15.63        7.01     12.75 o
   2  15  10       39.37       28.07     14.63 o
   3  15  10       10.63        2.52     10.90 o
   4  15  10        0.49        0.30     20.40 o
  -2 -15  11        2.20        0.69     34.44 o
  -1 -15  11        0.04       28.07     22.56 o
   0 -15  11       33.95       32.35     23.11 o
   1 -15  11        0.76        0.10     19.53 o
   2 -15  11        2.69        0.00     20.02 o
  -4 -14  11        8.95       24.19     21.36 o
  -3 -14  11       15.50       19.63     22.37 o
  -2 -14  11       64.20       53.99     21.69 o
  -1 -14  11        5.09       11.87     19.52 o
   0 -14  11        1.48        0.30     17.55 o
   1 -14  11        4.69       25.68     22.91 o
   2 -14  11        6.38        1.82     17.32 o
   3 -14  11        1.64        0.63     18.30 o
   4 -14  11       30.60       28.41     41.32 o
   5 -14  11       16.14        0.40     19.89 o
  -6 -13  11        2.05       13.11     21.06 o
  -5 -13  11        0.09        5.96     19.59 o
  -4 -13  11        6.16       11.07     19.40 o
  -3 -13  11        4.22       12.47     17.48 o
  -2 -13  11       32.08       47.14     15.92 o
  -1 -13  11        1.09        0.59     11.55 o
   0 -13  11       78.42       59.47     14.24 o
   1 -13  11      113.86       73.73     15.60 o
   2 -13  11       68.79       55.87     14.54 o
   3 -13  11        0.19        1.90     14.18 o
   4 -13  11       32.83       24.84     17.47 o
   5 -13  11        1.34       10.02     17.33 o
   6 -13  11        7.89        9.04     17.40 o
   7 -13  11       10.54       16.15     22.14 o
  -7 -12  11       11.94       14.94     20.60 o
  -6 -12  11        0.49        1.98     13.85 o
  -5 -12  11        0.61        4.68     12.74 o
  -4 -12  11      140.26      138.44     17.67 o
  -3 -12  11      174.63      201.67     18.53 o
  -2 -12  11      214.58      253.71     20.91 o
  -1 -12  11        0.10        7.64     11.01 o
   0 -12  11       56.08       61.62     14.19 o
   1 -12  11       11.82       11.29     11.19 o
   2 -12  11       78.01       75.84     15.24 o
   3 -12  11      237.24      248.64     19.48 o
   4 -12  11        0.05       10.32     12.56 o
   5 -12  11       25.17       36.24     14.24 o
   6 -12  11       18.71        9.48     12.94 o
   7 -12  11        2.47        0.00     15.22 o
   8 -12  11       19.95       10.81     18.28 o
  -8 -11  11       15.92        0.99     19.07 o
  -7 -11  11        4.05        6.25     14.17 o
  -6 -11  11        9.27       12.57     12.62 o
  -5 -11  11        3.74        9.45     12.14 o
  -4 -11  11       48.92       53.43     14.54 o
  -3 -11  11        0.78        6.48     11.89 o
  -2 -11  11        1.39        3.55     11.27 o
  -1 -11  11      171.98      167.87     14.15 o
   0 -11  11      148.01      129.68     18.50 o
   1 -11  11      316.96      332.38     26.28 o
   2 -11  11      304.22      304.40     31.38 o
   3 -11  11      240.82      191.31     22.64 o
   4 -11  11      199.89      177.03     17.19 o
   5 -11  11        2.83        1.49     10.66 o
   6 -11  11        3.44        6.98     11.78 o
   7 -11  11       40.29       31.70     16.86 o
   8 -11  11        2.23        4.59     12.32 o
   9 -11  11        4.39       10.02     19.96 o
  -9 -10  11       32.07       35.29     22.75 o
  -8 -10  11        0.00        4.78     18.50 o
  -7 -10  11       10.64       11.41     15.33 o
  -6 -10  11       12.59        9.93     12.07 o
  -5 -10  11       34.26       27.06     12.48 o
  -4 -10  11      140.75      163.60     14.23 o
  -3 -10  11      443.80      430.26     24.18 o
  -2 -10  11      104.90      123.83     12.50 o
  -1 -10  11      379.94      379.28     21.98 o
   0 -10  11      477.45      462.16     18.84 o
   1 -10  11      258.00      245.44     13.04 o
   2 -10  11      833.94      816.31     22.03 o
   3 -10  11       12.72        6.13      8.87 o
   4 -10  11      110.06       73.41     13.44 o
   5 -10  11      149.02      131.64     25.15 o
   6 -10  11        2.49        5.77     11.24 o
   7 -10  11       82.55       82.67     14.81 o
   8 -10  11       12.57       11.94     12.75 o
   9 -10  11        7.12       12.65     13.67 o
  10 -10  11        5.13       10.34     16.30 o
 -10  -9  11        3.12       49.07     23.89 o
  -9  -9  11        0.91        7.96     19.13 o
  -8  -9  11        0.00        0.40     14.22 o
  -7  -9  11       58.87       32.47     15.78 o
  -6  -9  11       19.02       34.58     16.42 o
  -5  -9  11       62.69       62.01     13.65 o
  -4  -9  11        2.07        0.43      9.92 o
  -3  -9  11      149.57      171.54     11.31 o
  -2  -9  11      173.65      190.80     11.70 o
  -1  -9  11      305.98      295.27     13.26 o
   0  -9  11       10.07       20.03      7.23 o
   1  -9  11       16.92       14.17      6.98 o
   2  -9  11        1.71        0.38      6.53 o
   3  -9  11       15.53        7.70      6.94 o
   4  -9  11       52.81       45.60      8.50 o
   5  -9  11      255.92      212.44     19.68 o
   6  -9  11       15.98        9.60      8.73 o
   7  -9  11      272.10      286.40     19.70 o
   8  -9  11       48.68       25.99     12.45 o
   9  -9  11       55.54       56.32     15.05 o
  10  -9  11        4.03        6.95     14.62 o
  11  -9  11       91.17      105.45     75.26 o
 -10  -8  11       37.76       51.21     18.27 o
  -9  -8  11       18.95       24.70     14.31 o
  -8  -8  11       50.32       37.63     13.96 o
  -7  -8  11      151.41      191.15     28.91 o
  -6  -8  11      162.10      166.33     38.68 o
  -5  -8  11        7.74       27.83     11.29 o
  -4  -8  11      169.60      216.22     17.64 o
  -3  -8  11      101.87       85.26     10.34 o
  -2  -8  11       26.66       24.74     10.71 o
  -1  -8  11      189.23      201.24     10.04 o
   0  -8  11      206.73      210.80     10.71 o
   1  -8  11       69.44       55.46      7.76 o
   2  -8  11        5.95        5.57      6.11 o
   3  -8  11      859.80      866.56     19.35 o
   4  -8  11       32.48       25.89      7.12 o
   5  -8  11       15.10       10.45      7.78 o
   6  -8  11       30.92       31.20      8.70 o
   7  -8  11      131.03      124.07     10.98 o
   8  -8  11        5.86        7.17     10.51 o
   9  -8  11       35.00       28.91     12.02 o
  10  -8  11        0.00        1.81     13.95 o
  11  -8  11       36.85       45.28     40.48 o
 -11  -7  11       22.23       14.73     17.01 o
 -10  -7  11       29.56       38.95     15.47 o
  -9  -7  11        4.38        8.58     12.84 o
  -8  -7  11      116.00       71.16     15.32 o
  -7  -7  11      215.39      231.43     27.04 o
  -6  -7  11       82.72       75.43     14.43 o
  -5  -7  11        0.14        0.67      7.52 o
  -4  -7  11       33.24       20.06      7.86 o
  -3  -7  11        0.01        4.17      6.63 o
  -2  -7  11      359.47      348.68     14.41 o
  -1  -7  11       55.03       61.83     11.16 o
   0  -7  11        5.39        8.25      5.72 o
   1  -7  11      811.42      811.62     17.67 o
   2  -7  11      434.62      451.77     13.27 o
   3  -7  11      240.74      218.04     10.73 o
   4  -7  11       45.18       69.52      7.44 o
   5  -7  11       31.75       31.50      7.00 o
   6  -7  11       22.23       18.76      6.77 o
   7  -7  11       52.45       44.32      8.66 o
   8  -7  11      197.36      204.35     15.77 o
   9  -7  11       72.27       69.90     11.13 o
  10  -7  11      120.73      131.15     37.28 o
  11  -7  11       86.22      117.32     25.22 o
  12  -7  11        0.05        0.00     19.24 o
 -11  -6  11        6.57        8.79     14.66 o
 -10  -6  11        2.05       14.44     12.03 o
  -9  -6  11       23.54       18.91     12.93 o
  -8  -6  11       44.47       24.39     14.87 o
  -7  -6  11        4.97       18.71     11.47 o
  -6  -6  11      300.00      308.52     24.24 o
  -5  -6  11      755.43      730.06     19.37 o
  -4  -6  11      300.47      292.60     14.74 o
  -3  -6  11        7.93        6.90      5.26 o
  -2  -6  11       87.53       91.89     13.61 o
  -1  -6  11       20.79       10.90      5.00 o
   0  -6  11      158.26      172.19      9.16 o
   1  -6  11        2.08        2.10      4.87 o
   2  -6  11      474.75      418.85     11.92 o
   3  -6  11      661.05      708.57     18.11 o
   4  -6  11      303.92      306.53     13.56 o
   5  -6  11      256.71      263.13     15.36 o
   6  -6  11      117.22      112.37      8.58 o
   7  -6  11      322.19      281.43     17.27 o
   8  -6  11      122.42      122.41     11.11 o
   9  -6  11        1.36        3.44      8.35 o
  10  -6  11        4.23        1.48      9.72 o
  11  -6  11       12.04       11.52     17.74 o
  12  -6  11       25.44        3.02     21.22 o
 -11  -5  11        0.95        7.97     15.55 o
 -10  -5  11      129.03      139.25     25.04 o
  -9  -5  11        0.04        3.33     10.00 o
  -8  -5  11      114.05      132.78     18.44 o
  -7  -5  11       23.34       43.95      9.69 o
  -6  -5  11      692.93      753.64     20.57 o
  -5  -5  11      471.81      482.00     17.38 o
  -4  -5  11      279.17      304.06     12.10 o
  -3  -5  11      162.94      161.98     10.37 o
  -2  -5  11      807.69      742.20     16.68 o
  -1  -5  11      285.12      250.43     14.75 o
   0  -5  11        0.82        1.31      3.29 o
   1  -5  11       15.35       11.74      3.63 o
   2  -5  11       20.65       44.29      4.71 o
   3  -5  11       34.99       62.69      6.29 o
   4  -5  11       46.13       41.63      4.72 o
   5  -5  11      865.02      867.00     16.84 o
   6  -5  11      405.10      413.97     12.28 o
   7  -5  11      309.18      293.53     13.44 o
   8  -5  11      174.87      188.07     12.51 o
   9  -5  11        0.18        4.25      7.73 o
  10  -5  11        7.59        8.56      9.68 o
  11  -5  11       22.74       28.62     14.85 o
  12  -5  11       28.62       51.67     24.34 o
  13  -5  11        0.08        7.63     20.96 o
 -12  -4  11       57.19       29.71     19.17 o
 -11  -4  11      139.88      159.89     23.08 o
 -10  -4  11       61.43       44.60     11.95 o
  -9  -4  11      108.32      122.22     16.25 o
  -8  -4  11      154.00      153.19     13.34 o
  -7  -4  11      134.18      108.96     12.70 o
  -6  -4  11      125.41      134.69      9.65 o
  -5  -4  11      223.43      234.05     17.21 o
  -4  -4  11       33.37       20.47      6.27 o
  -3  -4  11       54.23       62.44      7.96 o
  -2  -4  11      646.53      796.43     29.07 o
  -1  -4  11      229.76      245.14     11.21 o
   0  -4  11        1.87       15.03      4.54 o
   1  -4  11      120.25      115.08      6.54 o
   2  -4  11     1876.98     1797.52     27.13 o
   3  -4  11       64.30       57.94      6.12 o
   4  -4  11       82.52       64.47      6.67 o
   5  -4  11      132.75      117.41      5.91 o
   6  -4  11       47.00       39.67      6.34 o
   7  -4  11       13.17       17.24      5.89 o
   8  -4  11        1.10        2.73      7.03 o
   9  -4  11        0.93        6.64      7.75 o
  10  -4  11        1.01        3.05      8.91 o
  11  -4  11       11.99        0.20     11.44 o
  12  -4  11       28.33        5.81     20.08 o
  13  -4  11        5.20        0.20     20.31 o
 -12  -3  11       46.43       11.41     16.69 o
 -11  -3  11       42.02       26.04     15.91 o
 -10  -3  11        2.65        5.25     13.26 o
  -9  -3  11      189.85      217.34     21.89 o
  -8  -3  11       92.65      111.56     10.47 o
  -7  -3  11       31.71       36.67      6.65 o
  -6  -3  11       53.66       62.22      7.50 o
  -5  -3  11        4.34        3.56      4.74 o
  -4  -3  11      578.40      658.52     15.63 o
  -3  -3  11      766.81      982.54     30.11 o
  -2  -3  11      803.82      878.56     14.53 o
  -1  -3  11     3567.05     3590.20     39.92 o
   0  -3  11      332.92      317.93      9.50 o
   1  -3  11       19.85       26.82      3.46 o
   2  -3  11       56.64       43.72      6.20 o
   3  -3  11     1658.46     1880.15     23.09 o
   4  -3  11     1342.06     1304.79     19.02 o
   5  -3  11     1839.37     1900.63     28.18 o
   6  -3  11       16.80       18.61      5.30 o
   7  -3  11      649.58      694.35     16.56 o
   8  -3  11     1180.24     1120.13     25.47 o
   9  -3  11      886.18      858.88     21.68 o
  10  -3  11      173.14      182.83     12.53 o
  11  -3  11        1.53        2.69     11.60 o
  12  -3  11       55.65       34.97     15.02 o
  13  -3  11       90.11       73.86     35.43 o
 -12  -2  11        2.07       21.09     19.20 o
 -11  -2  11       25.55       51.40     24.88 o
 -10  -2  11      248.12      260.47     24.35 o
  -9  -2  11      261.81      240.32     22.74 o
  -8  -2  11       10.04       19.33      8.52 o
  -7  -2  11       39.21       35.45      7.06 o
  -6  -2  11       74.91       69.62      6.91 o
  -5  -2  11        2.68        8.87      4.45 o
  -4  -2  11      101.40      126.04     11.60 o
  -3  -2  11      367.59      358.05      9.59 o
  -2  -2  11       88.06      117.13      8.19 o
  -1  -2  11     1837.24     2027.97     28.64 o
   0  -2  11     2059.11     2170.56     23.96 o
   1  -2  11      247.14      282.11      6.60 o
   2  -2  11       13.03       11.63      5.62 o
   3  -2  11       49.41       54.76      3.06 o
   4  -2  11        2.33        3.39      3.34 o
   5  -2  11        3.42        3.31      3.51 o
   6  -2  11       74.42       70.45      5.59 o
   7  -2  11      180.72      180.55      8.47 o
   8  -2  11      171.99      173.09     10.31 o
   9  -2  11      334.51      320.25     13.42 o
  10  -2  11       40.75       40.88     13.10 o
  11  -2  11        6.34        3.94     11.84 o
  12  -2  11        0.83        0.73     12.93 o
  13  -2  11        5.39       14.22     17.95 o
 -12  -1  11        1.97        1.16     16.53 o
 -11  -1  11      100.68      143.33     37.87 o
 -10  -1  11      206.77      159.94     20.97 o
  -9  -1  11       44.80       45.54     10.66 o
  -8  -1  11      203.01      188.18     13.40 o
  -7  -1  11       22.63       24.06      6.08 o
  -6  -1  11      520.45      503.29     13.72 o
  -5  -1  11       48.48       51.57      5.87 o
  -4  -1  11     1095.92     1177.07     22.07 o
  -3  -1  11       86.27       82.82      4.57 o
  -2  -1  11      108.74      125.18      3.81 o
  -1  -1  11       33.32       28.55      3.18 o
   0  -1  11     2053.90     2014.09     36.43 o
   1  -1  11     2234.36     2184.46     19.57 o
   2  -1  11    10399.66    11007.98    115.51 o
   3  -1  11      770.39      760.93     13.84 o
   4  -1  11        6.88        2.05      3.10 o
   5  -1  11      489.06      445.83     11.34 o
   6  -1  11       29.68       34.34      3.99 o
   7  -1  11     1528.69     1446.34     21.48 o
   8  -1  11      506.41      503.96     12.40 o
   9  -1  11      303.04      267.79     16.74 o
  10  -1  11       23.19       24.84     11.76 o
  11  -1  11      219.10      207.08     19.21 o
  12  -1  11      329.10      410.29     38.20 o
  13  -1  11       30.55       25.62     17.08 o
 -12   0  11        0.54        1.17     15.22 o
 -11   0  11       16.94       17.59     14.67 o
 -10   0  11       67.73       51.59     13.98 o
  -9   0  11        3.11        9.42      8.31 o
  -8   0  11      104.27      108.56     12.06 o
  -7   0  11        6.80       13.78      7.24 o
  -6   0  11       97.87      109.03     10.47 o
  -5   0  11       58.61       66.21      5.70 o
  -4   0  11      943.77      991.96     14.92 o
  -3   0  11     1187.01     1188.54     14.87 o
  -2   0  11        0.30        2.96      3.84 o
  -1   0  11        6.11        2.77      3.14 o
   0   0  11      114.52      165.87      4.16 o
   1   0  11       10.05        5.05      2.88 o
   2   0  11      727.29      756.71     13.97 o
   3   0  11      483.47      503.38      9.44 o
   4   0  11       97.94       90.65      6.74 o
   5   0  11       90.01       81.11      5.61 o
   6   0  11      306.53      336.99      8.22 o
   7   0  11        7.89        8.76      4.43 o
   8   0  11      130.16      128.69      9.17 o
   9   0  11        0.62        2.85      7.55 o
  10   0  11       87.66       98.32     28.42 o
  11   0  11        1.75        4.41     11.35 o
  12   0  11        3.13       10.16     13.59 o
  13   0  11       33.74       41.46     13.89 o
 -12   1  11        1.76        0.00     16.50 o
 -11   1  11       15.56        7.22     13.80 o
 -10   1  11      234.43      225.74     19.97 o
  -9   1  11        0.74        3.34      8.32 o
  -8   1  11      360.01      364.80     16.49 o
  -7   1  11       47.81       49.42      9.06 o
  -6   1  11       56.27       57.30      6.82 o
  -5   1  11      964.08      972.95     22.96 o
  -4   1  11     1777.10     1805.31     20.10 o
  -3   1  11     3577.79     3735.05     44.29 o
  -2   1  11      283.01      290.23     10.90 o
  -1   1  11        4.10        8.53      5.37 o
   0   1  11     1008.01     1150.31     24.55 o
   1   1  11      187.08      174.37      7.77 o
   2   1  11     1104.85     1138.26     45.82 o
   3   1  11      490.34      428.08     14.40 o
   4   1  11      535.44      606.55     16.25 o
   5   1  11      953.91      942.56     14.37 o
   6   1  11       36.83       46.47      6.54 o
   7   1  11       57.16       52.56      6.55 o
   8   1  11      239.23      227.59     11.10 o
   9   1  11       44.30       27.96      9.45 o
  10   1  11      132.38      151.43     15.45 o
  11   1  11        0.20        3.20     11.47 o
  12   1  11       35.17       38.63     12.46 o
  13   1  11       29.77       47.01     13.21 o
 -12   2  11        1.05        0.10     19.06 o
 -11   2  11       29.90       10.02     19.19 o
 -10   2  11       66.42       86.78     22.23 o
  -9   2  11       13.85       11.75      9.33 o
  -8   2  11      231.05      268.07     15.54 o
  -7   2  11      305.71      266.66     14.27 o
  -6   2  11      205.72      197.16      9.81 o
  -5   2  11      385.78      364.59     10.78 o
  -4   2  11       48.37       45.24      4.61 o
  -3   2  11       86.33       83.62      3.97 o
  -2   2  11     1030.88     1023.17     14.15 o
  -1   2  11      296.87      290.38      5.57 o
   0   2  11        8.27        7.53      2.78 o
   1   2  11      689.73      706.10     15.82 o
   2   2  11      461.32      505.63     14.21 o
   3   2  11        9.70        7.42      5.04 o
   4   2  11      686.07      690.47     14.74 o
   5   2  11     2613.01     2635.47     32.49 o
   6   2  11       28.17       31.39      5.78 o
   7   2  11      145.58      144.44      9.77 o
   8   2  11      366.66      330.56     12.41 o
   9   2  11       74.05       59.68     10.20 o
  10   2  11       14.74       12.52      9.13 o
  11   2  11        7.41        7.98      9.72 o
  12   2  11       21.62       31.09     12.13 o
  13   2  11        5.04       13.74     11.67 o
 -12   3  11       67.07       67.40     23.68 o
 -11   3  11       54.96       57.53     22.46 o
 -10   3  11        6.57        5.25     11.74 o
  -9   3  11        0.72        3.75     11.26 o
  -8   3  11       35.22       38.07     10.65 o
  -7   3  11      166.58      202.13     12.52 o
  -6   3  11      653.30      662.97     17.27 o
  -5   3  11     1272.11     1309.21     22.57 o
  -4   3  11        0.01        1.08      3.45 o
  -3   3  11     2274.09     2286.19     24.84 o
  -2   3  11      168.70      201.33      5.37 o
  -1   3  11      539.58      605.72     11.13 o
   0   3  11      539.35      455.83     16.42 o
   1   3  11     1709.37     1676.13     31.80 o
   2   3  11       11.93       21.57      9.70 o
   3   3  11      271.39      280.97      7.72 o
   4   3  11       97.61       78.81      4.71 o
   5   3  11      119.65      118.11      5.71 o
   6   3  11      428.35      395.06     10.74 o
   7   3  11       22.64       16.00      5.42 o
   8   3  11      317.65      286.99     13.10 o
   9   3  11      298.72      314.82     26.54 o
  10   3  11       31.51       26.82      9.68 o
  11   3  11      116.81      135.03     18.45 o
  12   3  11      107.36      106.65     15.09 o
  13   3  11        0.57        8.48     14.02 o
 -11   4  11       87.57       90.96     23.98 o
 -10   4  11       26.10       35.81     17.96 o
  -9   4  11        5.43        0.49     10.76 o
  -8   4  11        9.33       17.22      9.57 o
  -7   4  11      538.71      520.12     19.74 o
  -6   4  11      370.09      349.85     16.68 o
  -5   4  11      444.03      433.05     13.39 o
  -4   4  11      128.65      131.58      7.29 o
  -3   4  11       32.65       26.28      3.79 o
  -2   4  11       46.83       39.28      3.44 o
  -1   4  11      458.03      545.07     10.44 o
   0   4  11     1222.00     1369.71     21.34 o
   1   4  11        3.61        7.94      3.70 o
   2   4  11       55.96       65.57      8.98 o
   3   4  11      188.79      163.09     12.18 o
   4   4  11       57.57       52.58      8.78 o
   5   4  11      710.77      677.80     12.31 o
   6   4  11       37.65       34.50      5.01 o
   7   4  11        0.03        0.20      4.52 o
   8   4  11        6.40       10.58      6.33 o
   9   4  11       74.67      114.05     18.41 o
  10   4  11        0.22        0.47      8.37 o
  11   4  11      306.68      317.13     27.05 o
  12   4  11       36.79       24.97     14.00 o
  13   4  11        9.40       30.43     15.56 o
 -11   5  11        4.10        7.97     19.92 o
 -10   5  11        0.01        2.27     12.85 o
  -9   5  11       12.54       25.36     12.76 o
  -8   5  11        9.81       15.65     11.34 o
  -7   5  11       80.53       83.24     11.89 o
  -6   5  11      531.96      538.97     19.13 o
  -5   5  11      192.89      217.63     11.73 o
  -4   5  11       13.91       11.95      4.80 o
  -3   5  11       47.09       51.15      3.94 o
  -2   5  11       12.96       10.41      3.15 o
  -1   5  11     1021.77     1094.56     15.73 o
   0   5  11       76.36       88.03      5.48 o
   1   5  11      202.70      219.39      8.21 o
   2   5  11     2630.99     2667.18     46.14 o
   3   5  11       13.53       16.16      5.10 o
   4   5  11      526.51      562.64     22.01 o
   5   5  11      117.54      119.59      7.74 o
   6   5  11       94.48       94.23      6.64 o
   7   5  11      108.36      120.35      7.16 o
   8   5  11      633.72      670.82     18.86 o
   9   5  11       61.39       55.11     14.69 o
  10   5  11       44.09       45.37     10.98 o
  11   5  11      141.18      147.21     19.04 o
  12   5  11        2.92       14.04     13.22 o
  13   5  11       72.65       99.26     24.17 o
 -11   6  11        0.63        6.76     21.16 o
 -10   6  11      102.03       98.91     17.76 o
  -9   6  11        1.62        0.65     11.46 o
  -8   6  11       13.28       10.50     11.65 o
  -7   6  11        1.28        0.10      9.68 o
  -6   6  11        2.64        8.43      9.75 o
  -5   6  11        0.58        2.66      4.86 o
  -4   6  11     1290.62     1242.09     19.59 o
  -3   6  11      447.59      459.27     10.42 o
  -2   6  11      206.56      216.15      8.13 o
  -1   6  11      108.98      124.89      7.31 o
   0   6  11      219.59      211.11      6.42 o
   1   6  11       56.88       63.05      5.92 o
   2   6  11      402.11      429.53     16.21 o
   3   6  11      231.19      234.04     10.44 o
   4   6  11       18.21       22.04      3.38 o
   5   6  11        6.91        8.75      3.54 o
   6   6  11      523.73      507.38     12.11 o
   7   6  11      176.44      176.23     13.17 o
   8   6  11      153.39      172.77     10.91 o
   9   6  11        4.58        6.33      8.82 o
  10   6  11      322.36      302.27     20.19 o
  11   6  11      378.28      379.18     45.38 o
  12   6  11        0.06        6.57     13.81 o
  13   6  11        3.70       10.96     21.21 o
 -10   7  11        9.97        6.12     13.93 o
  -9   7  11        3.16        4.44     12.22 o
  -8   7  11        1.34        7.20     11.40 o
  -7   7  11       25.49       43.73     11.86 o
  -6   7  11      129.01      154.95     16.58 o
  -5   7  11        2.92        6.37      7.62 o
  -4   7  11        4.21        8.73      4.90 o
  -3   7  11       23.06       26.18      4.88 o
  -2   7  11      480.86      549.22     10.64 o
  -1   7  11       28.97       18.97      3.33 o
   0   7  11        0.00        1.65      2.44 o
   1   7  11        0.12        1.87      2.96 o
   2   7  11        0.57        3.32      3.07 o
   3   7  11      113.89      112.94      5.51 o
   4   7  11        5.96       11.56      3.60 o
   5   7  11       93.18       84.30      7.30 o
   6   7  11        4.63        2.79      4.53 o
   7   7  11       37.23       26.09      9.17 o
   8   7  11       43.76       43.59      9.23 o
   9   7  11       11.48       11.70     10.83 o
  10   7  11        0.39        0.28     10.96 o
  11   7  11       26.33       27.02     18.22 o
  12   7  11        0.20       11.11     14.70 o
 -10   8  11       13.41       14.72     19.36 o
  -9   8  11       28.86       27.12     13.88 o
  -8   8  11        0.02        0.97     11.17 o
  -7   8  11      141.49      174.13     18.23 o
  -6   8  11       55.57       68.40     10.86 o
  -5   8  11       99.17       94.48     11.10 o
  -4   8  11        2.45       10.00      7.46 o
  -3   8  11       53.76       48.32      6.63 o
  -2   8  11      116.55       85.54      5.79 o
  -1   8  11      139.74      147.60      6.01 o
   0   8  11       38.92       44.53      3.73 o
   1   8  11       95.77       92.42      6.18 o
   2   8  11      208.54      216.30     14.17 o
   3   8  11      209.26      224.11      8.01 o
   4   8  11        8.56        5.87      4.29 o
   5   8  11       69.56       63.34      7.66 o
   6   8  11      283.08      284.43     12.52 o
   7   8  11      797.87      761.90     17.98 o
   8   8  11      401.11      395.83     20.54 o
   9   8  11      173.01      214.03     18.36 o
  10   8  11        8.30        8.88     11.48 o
  11   8  11        7.08        4.08     12.57 o
  12   8  11       55.98       48.69     34.74 o
  -9   9  11        3.41        2.09     12.82 o
  -8   9  11       18.85       10.13     12.42 o
  -7   9  11       17.35       18.32     10.75 o
  -6   9  11       25.05       25.00     10.20 o
  -5   9  11        0.86        1.04      7.60 o
  -4   9  11       70.74       79.36     10.18 o
  -3   9  11        1.83        4.11      5.88 o
  -2   9  11       35.00       28.17      6.22 o
  -1   9  11       42.27       39.61      4.77 o
   0   9  11      412.35      391.99     11.79 o
   1   9  11      813.09      804.33     13.23 o
   2   9  11        4.00        5.26      4.67 o
   3   9  11       81.76      114.91      9.90 o
   4   9  11       22.48       19.35      5.58 o
   5   9  11       26.59       29.22      7.54 o
   6   9  11        3.26        7.64      5.84 o
   7   9  11       36.56       54.28      9.07 o
   8   9  11       16.23       20.64     11.23 o
   9   9  11       15.37       35.26     13.01 o
  10   9  11        3.44        5.67     12.03 o
  11   9  11        3.86       17.49     13.88 o
  -9  10  11        0.37       14.15     35.73 o
  -8  10  11        2.73        4.83     13.04 o
  -7  10  11      172.82      170.02     22.70 o
  -6  10  11        0.33        5.06      9.96 o
  -5  10  11       20.19       16.04      9.37 o
  -4  10  11       33.39       51.69      9.96 o
  -3  10  11        6.72        2.52      7.15 o
  -2  10  11       96.24       54.91      7.79 o
  -1  10  11      325.41      311.96     19.08 o
   0  10  11        4.44       10.82      5.46 o
   1  10  11      317.96      295.85     10.03 o
   2  10  11     1482.28     1515.04     24.23 o
   3  10  11        4.80        4.90      5.57 o
   4  10  11      504.73      500.75     14.03 o
   5  10  11       15.29       23.27      5.03 o
   6  10  11        9.13       10.38      5.18 o
   7  10  11       79.47       82.11     13.88 o
   8  10  11        0.78        9.28     11.64 o
   9  10  11      109.55      119.38     16.57 o
  10  10  11       34.06       33.55     14.82 o
  11  10  11        6.49       23.75     32.26 o
  -8  11  11       21.29       39.42     15.51 o
  -7  11  11      120.40      123.74     18.35 o
  -6  11  11       10.42       15.78     11.95 o
  -5  11  11        3.75        0.30      9.29 o
  -4  11  11        5.71        6.70      9.39 o
  -3  11  11      314.69      305.24     23.74 o
  -2  11  11       80.87       90.02      8.78 o
  -1  11  11       41.72       37.57      9.27 o
   0  11  11      107.74      132.98     10.23 o
   1  11  11       35.36       41.72      6.02 o
   2  11  11        4.90        8.95      5.01 o
   3  11  11        0.10        1.12      4.64 o
   4  11  11       15.53       17.59      5.20 o
   5  11  11       18.45       16.06      6.14 o
   6  11  11       36.48       62.05      7.56 o
   7  11  11        0.44        3.66     10.97 o
   8  11  11       17.84       40.14     13.60 o
   9  11  11        3.46       11.90     13.65 o
  10  11  11       16.52       26.53     18.43 o
  -7  12  11       12.40       19.62     14.07 o
  -6  12  11       43.20       36.11     14.32 o
  -5  12  11        8.29        8.22     11.31 o
  -4  12  11       65.41       51.02     13.28 o
  -3  12  11        0.06        3.09      8.78 o
  -2  12  11       75.81       88.55     11.24 o
  -1  12  11      460.87      458.05     16.11 o
   0  12  11        0.34        2.21      6.66 o
   1  12  11      333.68      333.13     16.17 o
   2  12  11        0.97        0.56      5.90 o
   3  12  11        3.70        5.75      5.88 o
   4  12  11       11.67       11.66      8.97 o
   5  12  11       42.20       37.20      9.90 o
   6  12  11        0.68        5.34     11.00 o
   7  12  11       45.92       73.22     14.22 o
   8  12  11        1.12        3.79     13.08 o
   9  12  11        0.02        0.00     15.21 o
  -5  13  11       45.09       52.23     14.56 o
  -4  13  11       54.91       50.14     14.29 o
  -3  13  11       61.90       88.20     18.33 o
  -2  13  11        0.76        4.10      8.97 o
  -1  13  11       59.18       61.77      9.58 o
   0  13  11       42.66       50.29     10.23 o
   1  13  11        2.69       10.93      7.24 o
   2  13  11        9.10       12.56      6.97 o
   3  13  11        0.30        2.36      8.94 o
   4  13  11        0.00        9.54      9.78 o
   5  13  11        0.76        3.68     11.54 o
   6  13  11        4.89        7.90     12.96 o
   7  13  11        6.81       16.81     13.25 o
   8  13  11        0.59        0.20     26.52 o
  -4  14  11       47.78       41.69     17.87 o
  -3  14  11       26.72       34.37     16.95 o
  -2  14  11        9.03        9.41     10.96 o
  -1  14  11       47.56       45.50     11.80 o
   0  14  11       30.43       40.33      9.43 o
   1  14  11        0.20        0.10      9.78 o
   2  14  11        8.33        4.56     10.37 o
   3  14  11       11.84        7.53     10.18 o
   4  14  11        0.09        0.68      9.39 o
   5  14  11       35.88       34.52     14.53 o
   6  14  11      139.77      165.54     20.14 o
  -1  15  11       52.48       71.55     35.23 o
   0  15  11        0.89        4.88     13.57 o
   1  15  11        4.68       16.89     13.17 o
   2  15  11        7.52       15.29     13.37 o
   3  15  11        1.48        2.74     13.98 o
   0 -15  12        0.00        1.03     19.92 o
   1 -15  12        1.54        0.00     20.37 o
  -4 -14  12        0.02        6.96     19.75 o
  -3 -14  12       10.21        1.39     17.92 o
  -2 -14  12        2.63        2.83     19.48 o
  -1 -14  12       14.41       19.28     19.74 o
   0 -14  12        5.80        0.10     16.89 o
   1 -14  12       18.31       25.18     20.78 o
   2 -14  12        5.18        4.02     17.46 o
   3 -14  12       25.65       33.34     20.99 o
   4 -14  12       19.39       27.72     34.64 o
   5 -14  12       63.13       39.84     23.44 o
  -6 -13  12       19.31       24.53     22.09 o
  -5 -13  12       76.37       98.91     29.49 o
  -4 -13  12       40.83       39.16     22.25 o
  -3 -13  12       13.78        2.83     19.11 o
  -2 -13  12        9.55       22.23     16.85 o
  -1 -13  12       30.06       18.24     13.68 o
   0 -13  12       13.53        7.08     12.30 o
   1 -13  12        0.15        2.12     12.39 o
   2 -13  12        0.62        7.26     15.20 o
   3 -13  12       23.00       11.28     17.01 o
   4 -13  12      104.59      133.44     22.43 o
   5 -13  12       79.15       93.80     22.19 o
   6 -13  12       25.31       39.96     19.42 o
   7 -13  12        6.25       25.83     30.58 o
  -7 -12  12        3.95       15.14     20.94 o
  -6 -12  12        1.27        2.13     17.91 o
  -5 -12  12        0.04        5.26     13.18 o
  -4 -12  12       18.34       22.79     12.75 o
  -3 -12  12        7.88       18.90     13.87 o
  -2 -12  12       42.71       53.91     13.90 o
  -1 -12  12       11.87        9.54     11.13 o
   0 -12  12       21.88       24.85     13.74 o
   1 -12  12       37.54       33.91     12.52 o
   2 -12  12       13.25       30.76     12.38 o
   3 -12  12       57.08       47.56     14.48 o
   4 -12  12        5.96        2.98     12.57 o
   5 -12  12       16.15       17.49     14.52 o
   6 -12  12        5.35       17.20     13.63 o
   7 -12  12        3.29        0.20     16.37 o
   8 -12  12        8.52        0.30     18.00 o
  -8 -11  12        1.59        9.87     21.55 o
  -7 -11  12        1.15        0.75     14.61 o
  -6 -11  12       14.88       23.21     14.24 o
  -5 -11  12       83.49      103.19     21.39 o
  -4 -11  12      375.57      311.39     21.71 o
  -3 -11  12      362.93      338.04     21.52 o
  -2 -11  12      191.21      210.25     18.19 o
  -1 -11  12        0.05        0.00      9.44 o
   0 -11  12       22.05       24.41     11.65 o
   1 -11  12      444.96      469.27     27.43 o
   2 -11  12      206.50      270.11     18.72 o
   3 -11  12       44.77       23.08     12.49 o
   4 -11  12       38.26       72.84     14.37 o
   5 -11  12        4.29       14.47     11.77 o
   6 -11  12       93.03      111.26     16.08 o
   7 -11  12       17.11       15.03     13.52 o
   8 -11  12        0.11        1.47     12.96 o
   9 -11  12        7.55        1.81     20.90 o
  -9 -10  12       20.53       18.58     21.27 o
  -8 -10  12        2.15        0.59     18.83 o
  -7 -10  12        5.85        3.39     15.21 o
  -6 -10  12        0.70        5.28     14.99 o
  -5 -10  12       14.32       21.20     12.78 o
  -4 -10  12        8.26       13.50     11.86 o
  -3 -10  12       53.49       48.84     13.44 o
  -2 -10  12       87.59       75.98     12.22 o
  -1 -10  12       45.19       34.30     11.41 o
   0 -10  12        5.49        7.38      8.87 o
   1 -10  12      162.35      196.47     12.07 o
   2 -10  12      454.98      422.99     21.49 o
   3 -10  12      106.21       94.72     14.31 o
   4 -10  12        0.18        7.04     10.54 o
   5 -10  12       43.53       43.70     12.98 o
   6 -10  12       27.55       24.80     12.21 o
   7 -10  12       80.42       60.71     14.86 o
   8 -10  12       23.94       13.44     12.65 o
   9 -10  12        1.71        5.16     13.65 o
  10 -10  12        7.71        0.59     16.50 o
  -9  -9  12       51.82       45.83     61.31 o
  -8  -9  12        4.30       12.63     16.59 o
  -7  -9  12        1.49        2.70     15.01 o
  -6  -9  12        1.35        4.94     14.02 o
  -5  -9  12      150.31      151.09     20.18 o
  -4  -9  12        0.26        0.30     13.08 o
  -3  -9  12      955.66     1003.74     27.35 o
  -2  -9  12       23.28       40.86      8.30 o
  -1  -9  12        0.40        3.55      6.90 o
   0  -9  12        0.01        3.16      6.94 o
   1  -9  12     1358.61     1394.86     27.66 o
   2  -9  12      484.12      424.08     15.50 o
   3  -9  12        3.69        0.66      6.61 o
   4  -9  12        0.01        0.00      7.77 o
   5  -9  12       36.40       30.60      9.18 o
   6  -9  12       65.80       71.38     11.50 o
   7  -9  12      199.07      200.73     21.93 o
   8  -9  12        3.42        7.51     11.47 o
   9  -9  12       21.42       14.38     14.47 o
  10  -9  12       12.84        0.00     14.27 o
  11  -9  12       72.20      107.67     48.29 o
 -10  -8  12        1.21        0.00     19.16 o
  -9  -8  12        0.05        5.01     15.44 o
  -8  -8  12        2.21       12.79     16.39 o
  -7  -8  12      256.50      213.60     39.59 o
  -6  -8  12       88.16       49.20     16.54 o
  -5  -8  12      336.02      321.66     26.06 o
  -4  -8  12       64.95       63.14      9.93 o
  -3  -8  12      346.23      370.75     16.70 o
  -2  -8  12       60.60       67.06      8.77 o
  -1  -8  12       21.44       32.58      7.28 o
   0  -8  12       63.91       72.43      8.43 o
   1  -8  12       94.47      101.86      8.67 o
   2  -8  12      424.12      434.89     14.26 o
   3  -8  12       14.88       17.28      6.77 o
   4  -8  12        0.84        0.30      6.05 o
   5  -8  12      286.30      313.38     16.52 o
   6  -8  12      123.50      110.43     11.51 o
   7  -8  12        1.01        4.60      8.56 o
   8  -8  12        0.27        0.20      7.84 o
   9  -8  12       38.09       26.35     12.32 o
  10  -8  12        0.68        6.61     14.28 o
  11  -8  12      142.65      163.42     29.80 o
 -10  -7  12       37.77       19.59     17.80 o
  -9  -7  12        0.00        0.00     13.64 o
  -8  -7  12      136.49      128.95     33.84 o
  -7  -7  12      750.00      669.23     40.18 o
  -6  -7  12     1098.51     1052.42     38.59 o
  -5  -7  12      238.92      236.85     14.20 o
  -4  -7  12       71.12       48.31      8.80 o
  -3  -7  12      109.13      105.14      9.98 o
  -2  -7  12      762.40      707.35     18.65 o
  -1  -7  12      207.10      182.40     11.57 o
   0  -7  12        6.92        7.16      5.52 o
   1  -7  12       15.77       11.56      6.00 o
   2  -7  12       18.38       18.69      6.35 o
   3  -7  12      386.47      326.18     14.53 o
   4  -7  12      240.31      228.31     12.34 o
   5  -7  12        0.18        1.11      4.73 o
   6  -7  12       80.11      100.21     10.08 o
   7  -7  12       14.65       12.89      7.32 o
   8  -7  12      136.18      170.30     11.42 o
   9  -7  12       54.45       46.72     10.82 o
  10  -7  12        0.35        6.16     12.39 o
  11  -7  12       27.25       68.49     32.41 o
  12  -7  12       11.84       14.04     21.42 o
 -11  -6  12       19.14       27.00     17.11 o
 -10  -6  12       17.24       35.51     15.63 o
  -9  -6  12        0.09        2.55     15.67 o
  -8  -6  12       20.47        4.11     12.87 o
  -7  -6  12       99.22       95.66     18.45 o
  -6  -6  12       22.28       22.70     10.89 o
  -5  -6  12      146.28      144.13     12.14 o
  -4  -6  12       25.23       21.03      7.85 o
  -3  -6  12        0.50        4.29      5.80 o
  -2  -6  12      502.97      480.40     15.74 o
  -1  -6  12      232.17      256.48     14.34 o
   0  -6  12       31.17       24.57      6.73 o
   1  -6  12     1779.98     1897.18     31.70 o
   2  -6  12      119.80      138.64      8.63 o
   3  -6  12     1077.92     1067.55     25.25 o
   4  -6  12      253.53      230.84      9.62 o
   5  -6  12        3.96        7.89      4.91 o
   6  -6  12      437.36      462.82     14.36 o
   7  -6  12       12.34        8.98      7.81 o
   8  -6  12      571.05      514.40     19.21 o
   9  -6  12        2.01        1.58      8.17 o
  10  -6  12      106.31      111.21     16.84 o
  11  -6  12      233.80      276.56     31.57 o
  12  -6  12        8.01        0.87     20.65 o
 -11  -5  12        5.43       15.99     15.41 o
 -10  -5  12       67.94       64.96     22.14 o
  -9  -5  12       84.68       50.45     21.50 o
  -8  -5  12      306.88      355.33     45.77 o
  -7  -5  12       51.18       50.71     20.00 o
  -6  -5  12      244.77      251.96     24.00 o
  -5  -5  12     1166.39     1152.00     25.35 o
  -4  -5  12       21.21       24.52      7.48 o
  -3  -5  12       73.69       60.47      6.28 o
  -2  -5  12        0.21        5.24      5.06 o
  -1  -5  12       59.29       38.28      7.72 o
   0  -5  12      192.99      165.49     12.14 o
   1  -5  12      712.29      830.76     18.57 o
   2  -5  12        6.85       12.31      4.06 o
   3  -5  12      324.60      306.22      9.60 o
   4  -5  12      222.10      228.77     11.53 o
   5  -5  12        0.00        2.48      4.61 o
   6  -5  12      165.19      140.21      8.62 o
   7  -5  12       33.02       22.82      9.01 o
   8  -5  12       34.93       40.47      9.28 o
   9  -5  12       22.02       12.42      8.46 o
  10  -5  12        0.15        6.22      9.54 o
  11  -5  12       11.36       17.39     13.96 o
  12  -5  12        0.02        1.57     18.73 o
 -11  -4  12        7.29        5.65     14.65 o
 -10  -4  12       23.84       29.55     15.24 o
  -9  -4  12       32.65       16.69     13.35 o
  -8  -4  12        3.31        3.95      9.18 o
  -7  -4  12       20.26       39.40     15.39 o
  -6  -4  12      231.83      202.24     18.13 o
  -5  -4  12       39.86       34.87      7.96 o
  -4  -4  12      154.06      171.73     11.67 o
  -3  -4  12      221.93      222.91      8.47 o
  -2  -4  12     4542.45     4404.20     59.25 o
  -1  -4  12      177.03      226.47      6.47 o
   0  -4  12      800.12      720.29     12.75 o
   1  -4  12      875.32      927.99     19.99 o
   2  -4  12        4.47        7.75      3.88 o
   3  -4  12       12.94        5.88      3.72 o
   4  -4  12        3.09        9.94      3.87 o
   5  -4  12      312.32      309.74      9.96 o
   6  -4  12      325.82      332.74     11.67 o
   7  -4  12      606.27      578.42     17.32 o
   8  -4  12     1047.36     1069.60     25.36 o
   9  -4  12       78.59       79.51     11.52 o
  10  -4  12        1.52        4.79      8.94 o
  11  -4  12        5.96       13.14     13.07 o
  12  -4  12        0.02        5.60     12.87 o
  13  -4  12        3.72        1.73     19.68 o
 -12  -3  12        7.12       22.39     19.59 o
 -11  -3  12       16.38        8.51     15.55 o
 -10  -3  12        6.77        2.65     13.69 o
  -9  -3  12        0.18        9.02     13.38 o
  -8  -3  12        3.41        3.47      9.05 o
  -7  -3  12       42.83       52.06      8.67 o
  -6  -3  12        2.85        6.60      5.13 o
  -5  -3  12       42.89       36.46      6.94 o
  -4  -3  12      478.70      497.38     14.48 o
  -3  -3  12     1233.87     1199.18     18.09 o
  -2  -3  12      497.79      604.72     13.48 o
  -1  -3  12       31.55       65.90      5.33 o
   0  -3  12      789.44      854.66     18.36 o
   1  -3  12        9.26        4.70      3.01 o
   2  -3  12      764.03      720.85     12.24 o
   3  -3  12      572.41      569.00     13.82 o
   4  -3  12       42.50       37.85      4.87 o
   5  -3  12      175.26      189.59      8.66 o
   6  -3  12       17.00       18.88      5.00 o
   7  -3  12       82.94       84.34      8.32 o
   8  -3  12       19.53       23.96      7.71 o
   9  -3  12       92.48       80.26      9.96 o
  10  -3  12        1.22        2.64     11.56 o
  11  -3  12       20.49       13.11     12.87 o
  12  -3  12        4.50        1.19     13.13 o
  13  -3  12        4.98        9.63     18.06 o
 -12  -2  12        2.41       23.48     20.23 o
 -11  -2  12       17.29       18.66     16.07 o
 -10  -2  12       42.37       41.00     18.48 o
  -9  -2  12      100.92      119.22     13.77 o
  -8  -2  12       62.18       67.82     10.79 o
  -7  -2  12       96.72      111.58     11.65 o
  -6  -2  12      143.95      122.30     13.05 o
  -5  -2  12      155.32      162.54     11.16 o
  -4  -2  12        0.06        4.49      4.07 o
  -3  -2  12       16.75       18.06      3.71 o
  -2  -2  12       14.64        8.93      4.49 o
  -1  -2  12     4690.77     4621.93     56.33 o
   0  -2  12      158.22      191.50      9.12 o
   1  -2  12     1697.69     2101.80     39.95 o
   2  -2  12     2568.47     2653.58     35.42 o
   3  -2  12      239.17      291.28     10.43 o
   4  -2  12     2424.34     2376.75     27.43 o
   5  -2  12     1334.99     1404.68     19.07 o
   6  -2  12        2.73        4.62      3.94 o
   7  -2  12        2.96        1.20      4.50 o
   8  -2  12      837.59      795.21     19.36 o
   9  -2  12      887.32      922.56     22.19 o
  10  -2  12      120.32      118.81     15.36 o
  11  -2  12       53.70       45.72     14.23 o
  12  -2  12       36.13       32.31     15.00 o
  13  -2  12       47.82       55.02     16.43 o
 -12  -1  12       47.11       38.61     18.72 o
 -11  -1  12       11.50        4.88     16.75 o
 -10  -1  12        0.26        5.50     13.63 o
  -9  -1  12        2.96        9.36      9.66 o
  -8  -1  12        5.07       10.81      8.11 o
  -7  -1  12       19.19       16.76      6.37 o
  -6  -1  12        9.60        8.19      4.50 o
[truncated: 367,211 more chars]
